# Supplementary material for: Inferred Ancestral Origin of Cancer Cell Lines Associates with Differential Drug Response
Source: Int J Mol Sci. 2021 Sep 20;22(18):10135. doi: 10.3390/ijms221810135 (PMC8467551; doi:10.3390/ijms221810135)
Supplement: Supplementary file 1 [file ijms-22-10135-s001.zip]

Archive with 1 entries (1 files):
- ijms-1372110-supplementary.xlsx
