# Supplementary material for: Inferred Ancestral Origin of Cancer Cell Lines Associates with Differential Drug Response
Source: Int J Mol Sci. 2021 Sep 20;22(18):10135. doi: 10.3390/ijms221810135 (PMC8467551; doi:10.3390/ijms221810135)
Supplement: Supplementary file 1 [file ijms-22-10135-s001.zip › ijms-1372110-supplementary.xlsx]

## Sheet: Legends
Legends
Table	Description
Supplementary Table S1	Ancestry and HLA predictions of human cancer cell lines
Supplementary Table S2	Pharmacology comparison of ancestry Asian vs Caucasian
Supplementary Table S3	Pharmacology comparison of ancestry Asian vs African
Supplementary Table S4	Pharmacology comparison of ancestry African vs Caucasian

## Sheet: Table S1
Nguyen_et_al_Supp_Table_1
Cell.Passport.ID	Cell.Name	COSMIC.Identifier	GDSC.Tissue.Descriptor	TCGA.Label	MSI	Screen.Medium	Growth.Properties	Ancestry.CCLE	Ancestry	Sub.Population	HLA.A_allele1	HLA.A_allele2	HLA.A_prob	HLA.B_allele1	HLA.B_allele2	HLA.B_prob	HLA.C_allele1	HLA.C_allele2	HLA.C_prob	HLA.DQA1_allele1	HLA.DQA1_allele2	HLA.DQA1_prob	HLA.DPB1_allele1	HLA.DPB1_allele2	HLA.DPB1_prob	HLA.DQB1_allele1	HLA.DQB1_allele2	HLA.DQB1_prob	HLA.DRB1_allele1	HLA.DRB1_allele2	HLA.DRB1_prob
SIDM00796	A253	906794	head and neck		MSS/MSI-L	D/F12	Adherent	Caucasian	EUR	TSI	32:01:00	32:01:00	0.975993256162284	44:02:00	44:02:00	0.950279251402974	05:01	05:01	0.894467389129007	01:03	01:03	0.99368602203725	19:01	19:01	0.999999899414478	06:03	06:03	0.983607394554723	13:01	13:01	0.97085845551146
SIDM00172	BB30-HNC	753531	head and neck	HNSC	MSS/MSI-L	D/F12	Adherent	NA	EUR	IBS	02:01	02:01	0.985081729019738	40:01:00	40:01:00	0.990261528837249	03:04	03:04	0.999029986253046	03:01	03:01	0.797578065013581	03:01	03:01	0.50896370780005	03:02	03:02	0.972583869487234	04:01	04:01	0.735164790791087
SIDM00174	BB49-HNC	753532	head and neck	HNSC	MSS/MSI-L	D/F12	Adherent	NA	EUR	TSI	02:01	11:01	0.94499853174002	15:01	35:03:00	0.334047925816795	01:02	04:01	0.999999963327109	01:01	01:02	0.993451964721231	04:02	04:02	0.931432519162928	05:01	06:02	0.995803917269186	01:01	15:01	0.992100094384106
SIDM00986	BHY	753535	head and neck	HNSC	MSS/MSI-L	D/F12	Adherent	Asian	EAS	JPT	24:02:00	24:02:00	0.826054677486491	51:01:00	54:01:00	0.432323834786966	01:02	01:02	0.652218243317812	01:04	03:03	0.406081271550922	02:01	05:01	0.922571705475354	04:01	05:02	0.920190082139206	04:05	14:01	0.649400710397457
SIDM00077	BICR10	1290724	head and neck	HNSC	MSS/MSI-L	D/F12	Adherent	NA	EUR	IBS	01:01	01:01	0.997471603822563	08:01	27:05:00	0.998718212188507	01:02	07:01	0.999998780854349	01:01	05:01	0.998712005634556	04:01	04:02	0.970855806972957	02:01	05:01	0.999999998858333	01:01	03:01	0.996264505954599
SIDM00485	BICR22	1240121	head and neck	HNSC	MSS/MSI-L	D/F12	Adherent	Caucasian	EUR	TSI	01:01	01:01	0.999858121437821	08:01	08:01	0.999999999892155	07:01	07:01	0.999997858195844	01:02	01:02	0.984751431841288	04:01	04:01	0.996998977457972	06:03	06:03	0.600733431733581	15:01	15:01	0.998393104516874
SIDM00078	BICR31	1290725	head and neck	HNSC	MSS/MSI-L	D/F12	Adherent	Caucasian	EUR	IBS	32:01:00	32:01:00	0.991616057087939	07:02	07:02	0.996243633418661	07:02	07:02	0.999999993308391	03:01	03:01	0.915808932725365	01:01	01:01	0.999999967391121	03:02	03:02	0.935690926347638	04:04	04:04	0.390435004364458
SIDM00501	BICR78	1240122	head and neck	HNSC	MSS/MSI-L	D/F12	Adherent	NA	EUR	TSI	02:01	29:02:00	0.973980878629838	44:02:00	44:03:00	0.958165693712569	05:01	16:01	0.994914036839814	02:01	04:01	0.989842414064467	04:01	04:01	0.769874310450275	02:02	04:02	0.998555619199293	07:01	08:01	0.994805901938124
SIDM00489	Ca9-22	753538	head and neck	HNSC	MSS/MSI-L	D/F12	Adherent	NA	EAS	JPT	02:07	24:02:00	0.761062757446697	35:01:00	46:01:00	0.548186505351647	01:02	14:02	0.885488316192073	01:02	01:03	0.595920009799445	05:01	05:01	0.986003385300853	06:01	06:02	0.552379950930585	08:03	15:01	0.638312376778126
SIDM00937	CAL-27	910916	head and neck	HNSC	MSS/MSI-L	D/F12	Adherent	Caucasian	EUR	TSI	03:01	26:01:00	0.970635434677432	44:03:00	51:01:00	0.732500726836689	07:02	16:01	0.870982830500348	01:01	02:01	0.993997476874577	17:01	104:01:00	0.86386019121265	02:02	05:01	0.999946587996259	01:01	07:01	0.71922971394453
SIDM00942	CAL-33	753541	head and neck	HNSC	MSS/MSI-L	D/F12	Adherent	Caucasian	EUR	TSI	01:01	30:02:00	0.953982311207433	08:01	18:01	0.997934951316747	05:01	07:01	0.999526565158107	05:01	05:01	0.971671447713712	02:01	04:01	0.48890442336028	02:01	02:01	0.986680178205887	03:01	03:01	0.978739258672287
SIDM00831	Detroit562	906837	head and neck	HNSC	MSS/MSI-L	D/F12	Adherent	Caucasian	EUR	TSI	26:01:00	30:01:00	0.947479905480961	13:02	55:01:00	0.912802043372792	01:02	06:02	0.990726790629203	03:01	05:05	0.229220546224228	04:01	14:01	0.64127364882832	03:01	03:02	0.903302816386975	04:05	11:01	0.332276727172876
SIDM00540	DOK	910936	head and neck	HNSC	MSS/MSI-L	D/F12	Adherent	NA	EUR	TSI	02:01	29:02:00	0.96707267091777	08:01	44:03:00	0.99590076071257	07:01	16:01	0.999177730737044	02:01	05:01	0.999999999805103	01:01	11:01	0.988581972302863	02:01	02:02	0.999988140607287	03:01	07:01	0.999999999619808
SIDM00860	FADU	906863	head and neck	HNSC	MSS/MSI-L	D/F12	Adherent	Caucasian	SAS	GIH	01:01	01:01	0.995165268314208	15:17	15:17	0.999999999999376	07:01	07:01	0.999999999998812	03:01	03:01	0.917960085671355	02:01	02:01	0.973226406556515	03:02	03:02	0.985406775122456	04:04	04:04	0.499378804411988
SIDM00517	H3118	1240140	head and neck		MSS/MSI-L	R	Adherent	NA	EUR	TSI	01:01	25:01:00	0.738128898741439	08:01	08:01	0.999999999904115	07:01	07:01	0.999998927462432	03:01	05:01	0.731794731416194	03:01	04:01	0.729632056692031	02:01	03:02	0.981072296137373	03:01	04:04	0.543873692768243
SIDM01061	HN	907059	head and neck	HNSC	MSS/MSI-L	D/F12	Adherent	Asian	EAS	JPT	24:02:00	31:01:00	0.91972464254101	07:02	51:01:00	0.977130764055002	07:02	14:02	0.994394448658587	01:01	04:01	0.844858343442569	04:02	05:01	0.857332904249302	04:02	05:01	0.950614431003939	01:01	08:02	0.760017387263574
SIDM00592	HO-1-N-1	924111	head and neck	HNSC	MSS/MSI-L	D/F12	Adherent	NA	EAS	JPT	24:02:00	26:01:00	0.591107098148042	51:01:00	55:02:00	0.276155398295059	01:02	14:02	0.928796316936808	03:02	05:03	0.386487435022486	05:01	05:01	0.986785887058181	03:01	03:03	0.945606838489367	09:01	14:03	0.592992024385026
SIDM00591	HO-1-u-1	753561	head and neck	HNSC	MSS/MSI-L	D/F12	Adherent	NA	EAS	JPT	02:01	02:01	0.450820492808064	38:02:00	38:02:00	0.971995402710371	07:02	07:02	0.99999999652789	03:03	03:03	0.487921034783496	05:01	05:01	0.986986904390857	04:02	04:02	0.632048242234803	04:10	04:10	0.479776793372112
SIDM00590	HSC-2	753562	head and neck	HNSC	MSS/MSI-L	D/F12	Adherent	Asian	EAS	JPT	24:02:00	33:03:00	0.949940909098342	44:03:00	54:01:00	0.938366293039923	01:02	14:03	0.997174826080093	01:02	01:03	0.96612903162734	04:01	14:01	0.854530766575746	06:03	06:04	0.972583647113368	13:01	13:02	0.994828667620616
SIDM00589	HSC-3	907061	head and neck	HNSC	MSS/MSI-L	D/F12	Adherent	Asian	EAS	JPT	02:01	24:02:00	0.695027962139146	48:01:00	52:01:00	0.84203424366763	08:01	12:02	0.714691408183772	01:03	05:05	0.46502141229258	05:01	09:01	0.882824063930047	03:01	06:01	0.930675034851034	15:01	15:02	0.833237457682321
SIDM00588	HSC-4	907062	head and neck	HNSC	MSS/MSI-L	D/F12	Adherent	Asian	EAS	JPT	24:02:00	31:01:00	0.861807634579845	07:02	51:01:00	0.930958879343685	07:02	14:02	0.838500788860686	01:01	03:03	0.741081867313151	04:02	104:01:00	0.408907639566071	04:01	05:01	0.992174110960832	01:01	04:05	0.985774865087272
SIDM00128	JHU-011	1240161	head and neck	HNSC	MSS/MSI-L	R	Adherent	NA	AMR	PUR	02:01	02:05	0.847967120102624	07:02	15:03	0.307676785687139	07:02	12:03	0.582081396552731	01:03	02:01	0.574244197670247	02:01	04:01	0.530997328116233	02:02	06:03	0.48110694359239	07:01	13:01	0.745403736626266
SIDM00127	JHU-022	1240162	head and neck	HNSC	MSS/MSI-L	R	Adherent	NA	EUR	TSI	01:01	02:01	0.995196345709228	08:01	44:02:00	0.996321553214941	05:01	07:01	0.99999891483358	05:01	05:01	0.999999999832532	02:01	04:01	0.815526303752079	02:01	02:01	0.999999999847537	03:01	03:01	0.999999997071339
SIDM00604	KON	1298215	head and neck	HNSC	MSS/MSI-L	D/F12	Adherent	NA	EAS	JPT	02:01	33:03:00	0.900304590654727	52:01:00	54:01:00	0.213726868777374	01:02	12:02	0.885247252682185	01:03	03:01	0.972332230007147	05:01	09:01	0.970324052869806	03:02	06:01	0.99612098999188	04:03	15:02	0.43049403010436
SIDM00603	KOSC-2	753570	head and neck	HNSC	MSS/MSI-L	R	Adherent	NA	EAS	JPT	11:01	11:01	0.762158098039493	54:01:00	54:01:00	0.923956796052312	01:02	01:02	0.999173917317577	03:02	03:02	0.621048416988097	02:01	02:01	0.656876178691902	03:03	03:03	0.987949244173934	09:01	09:01	0.988099102859501
SIDM00182	LB771-HNC	753583	head and neck	HNSC	MSS/MSI-L	D/F12	Adherent	NA	EUR	IBS	01:01	29:02:00	0.999922264921001	07:02	08:01	0.99240896543903	07:01	07:02	0.999998928795044	02:01	05:05	0.996710176638325	02:01	04:01	0.939503263332425	03:01	03:03	0.998185141062014	07:01	11:01	0.750330461665435
SIDM00566	OSC-19	1298362	head and neck	HNSC	MSS/MSI-L	D/F12	Adherent	NA	EAS	JPT	02:06	02:06	0.942429619466691	07:02	07:02	0.997574789332917	07:02	07:02	0.999999999904537	01:01	01:01	0.999004680663991	05:01	05:01	0.94991720720658	05:01	05:01	0.999999999721827	01:01	01:01	0.99970374792553
SIDM00565	OSC-20	1240196	head and neck	HNSC	MSS/MSI-L	D/F12	Adherent	NA	EAS	JPT	02:07	02:07	0.925569089233403	46:01:00	46:01:00	0.984118350128126	01:02	01:02	0.767764235505291	01:03	01:03	0.955343682181815	02:02	02:02	0.833979849989953	06:01	06:01	0.999805387657174	08:03	08:03	0.957324282380691
SIDM00270	PCI-15A	1240204	head and neck	HNSC	MSS/MSI-L	R	Adherent	NA	EUR	TSI	03:01	03:01	0.988330302080861	07:02	07:02	0.996027879786849	07:02	07:02	0.999999998137293	03:01	03:01	0.900391261927665	04:01	04:01	0.997168900732745	03:02	03:02	0.98989223995235	04:01	04:01	0.984614640078087
SIDM00044	PCI-30	1298529	head and neck	HNSC	MSS/MSI-L	R	Adherent	NA	EUR	IBS	68:02:00	68:02:00	0.994839896895864	53:01:00	53:01:00	0.546817269487187	04:01	04:01	0.978287450938453	05:05	05:05	0.989668009152752	04:01	04:01	0.784196753474693	03:01	03:01	0.984533482941247	11:01	11:01	0.286974494289542
SIDM00155	PCI-38	1240205	head and neck	HNSC	MSS/MSI-L	R	Adherent	NA	EUR	TSI	02:01	31:01:00	0.889330653546656	35:03:00	44:02:00	0.604658897876584	04:01	05:01	0.960255367734101	01:03	03:03	0.922036433404897	02:01	04:01	0.945875416474306	03:01	06:01	0.974316683762976	04:01	15:02	0.854227423980428
SIDM00043	PCI-4B	1298531	head and neck	HNSC	MSS/MSI-L	R	Adherent	NA	EUR	TSI	24:02:00	26:01:00	0.935500307705504	35:02:00	44:03:00	0.755183794866823	04:01	14:03	0.724667754677664	05:05	05:05	0.973710697160292	04:01	04:02	0.727468638755015	03:01	03:01	0.998750393947541	11:01	11:04	0.419477291848407
SIDM00115	PCI-6A	1240206	head and neck	HNSC	MSS/MSI-L	R	Adherent	NA	EUR	TSI	01:01	03:01	0.968336829267761	40:01:00	40:01:00	0.957855852604534	03:04	03:04	0.981350481348963	03:01	03:02	0.63127930539938	03:01	03:01	0.500813909636213	03:02	03:03	0.52095930074325	04:04	09:01	0.48792142358107
SIDM00473	PE/CA-PJ15	1240207	head and neck	HNSC	MSS/MSI-L	D/F12	Adherent	Caucasian	NA	NA	NA	NA	NA	NA	NA	NA	NA	NA	NA	NA	NA	NA	NA	NA	NA	NA	NA	NA	NA	NA	NA
SIDM00809	RPMI-2650	909700	head and neck	HNSC	MSS/MSI-L	D/F12	Adherent	NA	EUR	TSI	02:01	03:01	0.97105522455022	07:02	35:01:00	0.831139167441173	03:03	07:02	0.968304365960005	02:01	04:01	0.993563712076486	04:01	04:01	0.995826378544531	03:03	04:02	0.982594378877388	07:01	08:01	0.996324222515474
SIDM00351	SAS	909708	head and neck	HNSC	MSS/MSI-L	D/F12	Adherent	NA	EAS	JPT	24:02:00	24:02:00	0.914012923014142	52:01:00	52:01:00	0.999519075315038	12:02	12:02	0.999999949723276	01:03	03:02	0.626780709475268	05:01	09:01	0.960342999679436	03:03	06:01	0.982586981723849	09:01	15:02	0.9992370223949
SIDM00350	SAT	1299050	head and neck	HNSC	MSS/MSI-L	R	Adherent	NA	EAS	CHB	24:02:00	33:03:00	0.963285353282124	44:03:00	52:01:00	0.997218075033524	12:02	14:03	0.975829974302401	01:02	01:03	0.974294273786752	05:01	09:01	0.840946784476757	06:01	06:04	0.993493149479694	13:02	15:02	0.999891309325439
SIDM01083	SCC-15	910911	head and neck	HNSC	MSS/MSI-L	D/F12	Adherent	Caucasian	EUR	IBS	01:01	01:01	0.997746076861726	08:01	51:01:00	0.994305601718097	07:01	14:02	0.980850161696398	04:01	05:01	0.838650765319999	04:01	05:01	0.846533191607822	02:01	04:02	0.986718360113319	03:01	08:01	0.907976144962253
SIDM01082	SCC-25	910701	head and neck	HNSC	MSS/MSI-L	D/F12	Adherent	Caucasian	EUR	IBS	02:01	02:01	0.977225480932625	08:01	08:01	0.998992015882601	07:01	07:01	0.997775866916203	03:01	03:01	0.862127139466636	04:01	04:01	0.996416191889541	03:02	03:02	0.955261195636641	04:04	04:04	0.662943900466175
SIDM01081	SCC-4	910904	head and neck	HNSC	MSS/MSI-L	D/F12	Adherent	Caucasian	EUR	IBS	02:01	02:01	0.942024115204922	07:02	44:03:00	0.988770901209794	04:01	07:02	0.995292442614842	01:02	02:01	0.995631355055107	04:01	17:01	0.991859285804012	02:02	06:02	0.920267552227073	07:01	15:01	0.996444837607082
SIDM01080	SCC-9	909709	head and neck	HNSC	MSS/MSI-L	D/F12	Adherent	Caucasian	EUR	TSI	01:01	02:01	0.983739519703208	35:01:00	44:03:00	0.664026859592312	04:01	16:02	0.981628594680712	03:01	05:05	0.900335004845415	02:01	04:02	0.928847922413381	03:01	03:02	0.969379415053806	04:04	11:01	0.348900358958866
SIDM00375	SKN-3	1299059	head and neck	HNSC	MSS/MSI-L	R	Adherent	NA	EAS	JPT	02:07	02:07	0.925569089233403	46:01:00	46:01:00	0.984118350128126	01:02	01:02	0.767764235505291	03:01	03:01	0.979869541449933	05:01	05:01	0.991169902019485	03:02	03:02	0.987097320942252	04:03	04:03	0.378830484568085
SIDM00956	COLO-680N	906817	oesophagus	ESCA	MSS/MSI-L	R	Adherent	African	AFR	GWD	02:01	30:02:00	0.781405157512455	15:16	57:01:00	0.648709586142776	06:02	14:02	0.857211592071439	01:02	02:01	0.193499647299833	01:01	04:01	0.594581544681661	03:01	05:01	0.377256164073441	07:01	13:02	0.160165757448058
SIDM00278	EC-GI-10	753555	oesophagus	ESCA	MSS/MSI-L	D/F12	Adherent	Asian	EAS	JPT	11:01	24:02:00	0.536847019447084	52:01:00	52:01:00	0.999519071719545	12:02	12:02	0.999999945717122	01:03	01:03	0.963779658725547	05:01	05:01	0.981099990745556	06:01	06:01	0.999999994771594	15:02	15:02	0.999999999998699
SIDM00539	ESO26	1503366	oesophagus	ESCA	MSS/MSI-L	R	Adherent	NA	AMR	PUR	02:01	26:01:00	0.897574124534103	07:05	55:01:00	0.603177605684315	03:03	15:02	0.532793343445268	01:01	01:02	0.900297267959719	02:01	04:01	0.708601645539218	05:01	06:02	0.802583505493566	01:02	15:01	0.956178597378923
SIDM00538	ESO51	1503367	oesophagus	ESCA	MSS/MSI-L	R	Semi-Adherent	NA	EUR	IBS	68:01:00	68:01:00	0.980265182983623	35:01:00	35:01:00	0.607082459469926	04:01	04:01	0.999975878640523	01:02	01:02	0.999456097143385	13:01	13:01	0.92681820739962	06:02	06:02	0.995651385820344	15:01	15:01	0.995445552839864
SIDM01041	FLO-1	1503361	oesophagus	ESCA	MSS/MSI-L	R	Adherent	NA	EUR	TSI	02:01	02:01	0.987098944703805	40:02:00	44:02:00	0.987021692765974	02:02	05:01	0.999927704025781	03:02	03:03	0.473360572480018	04:01	04:01	0.994986919751389	03:01	03:01	0.573163732054424	04:01	09:01	0.372031369551942
SIDM00052	HCE-4	753559	oesophagus	ESCA	MSS/MSI-L	D/F12	Adherent	NA	AFR	GWD	30:01:00	30:01:00	0.976936840053301	42:01:00	42:01:00	0.75525711603969	17:01	17:01	0.99999990960948	04:01	04:01	0.989659934557098	01:01	01:01	0.873079764570731	04:02	04:02	0.997175324542436	03:02	03:02	0.997666090886862
SIDM00530	KYAE-1	1503368	oesophagus	ESCA	MSS/MSI-L	R	Suspension	NA	EAS	JPT	11:01	24:02:00	0.965511750385982	07:02	35:01:00	0.550575742382227	03:03	07:02	0.923991264748637	01:01	03:03	0.702717115821878	02:01	04:02	0.864392591267895	04:01	05:01	0.655523706001128	01:01	04:05	0.697984670806032
SIDM01032	KYSE-140	753573	oesophagus	ESCA	MSS/MSI-L	R	Adherent	Asian	EAS	JPT	02:07	26:01:00	0.314881548546583	40:06:00	46:01:00	0.565296475904351	01:02	08:01	0.911148228463167	01:01	05:05	0.136036043128213	02:01	05:01	0.458960189162991	03:01	05:01	0.28700322645637	07:01	09:01	0.107005635832481
SIDM01031	KYSE-150	907317	oesophagus	ESCA	MSS/MSI-L	R	Adherent	Asian	EAS	JPT	24:02:00	33:03:00	0.342744385408929	44:03:00	52:01:00	0.602615127554202	12:02	14:02	0.404881929717482	01:02	06:01	0.20256687937097	04:01	09:01	0.433695902226202	03:01	06:04	0.289015949508064	13:02	15:02	0.179954216413206
SIDM01030	KYSE-180	907318	oesophagus	ESCA	MSS/MSI-L	R	Adherent	Asian	EAS	JPT	03:02	24:02:00	0.507828715039729	13:02	55:02:00	0.428733791900831	01:02	06:02	0.996162601122115	02:01	03:03	0.647113015456528	05:01	17:01	0.985523019767821	02:02	04:01	0.996701877904661	04:05	07:01	0.996795312972878
SIDM00551	KYSE-220	1240167	oesophagus	ESCA	MSS/MSI-L	R	Adherent	NA	EAS	CHB	02:01	24:02:00	0.757139310919226	15:01	35:01:00	0.195863336381555	03:03	03:04	0.92896187225571	01:02	06:01	0.615255434108277	05:01	05:01	0.985787648491256	03:01	06:02	0.804809281811416	12:02	15:01	0.800522809897808
SIDM01029	KYSE-270	907319	oesophagus	ESCA	MSS/MSI-L	R	Adherent	Asian	EAS	JPT	11:01	11:01	0.349787116451992	13:01	13:01	0.999791718020035	03:04	03:04	0.998021704225019	03:03	03:03	0.53786338228666	05:01	05:01	0.973099416775119	04:01	04:01	0.79092842463463	04:05	04:05	0.749214130123211
SIDM01028	KYSE-410	753574	oesophagus	ESCA	MSS/MSI-L	R	Adherent	Asian	EAS	JPT	24:02:00	24:02:00	0.936043068941892	07:02	56:03:00	0.263136694446109	01:02	07:02	0.995523192808552	01:01	05:08	0.607899225238228	04:02	04:02	0.820144996206364	03:01	05:01	0.991348084490511	01:01	12:01	0.952316218680808
SIDM01027	KYSE-450	907320	oesophagus	ESCA	MSS/MSI-L	R	Adherent	Asian	EAS	JPT	24:02:00	24:02:00	0.998809374456194	52:01:00	52:01:00	0.999518986984196	12:02	12:02	0.999999944753725	01:03	01:03	0.962178746906918	09:01	09:01	0.980805857881164	06:01	06:01	0.999342488165356	15:02	15:02	0.999999825496875
SIDM00550	KYSE-50	1298222	oesophagus	ESCA	MSS/MSI-L	D/F12	Adherent	NA	EAS	JPT	02:06	02:06	0.84952333829314	39:01:00	39:01:00	0.374834264558255	07:02	07:02	0.948761103433001	01:03	01:03	0.963883478698141	09:01	09:01	0.980805857881164	06:01	06:01	0.999695301864582	15:02	15:02	0.999999994655754
SIDM01026	KYSE-510	907321	oesophagus	ESCA	MSS/MSI-L	R	Adherent	Asian	EAS	JPT	33:03:00	33:03:00	0.999999999999674	44:03:00	44:03:00	0.999999861687787	14:03	14:03	0.980900295933911	01:02	01:02	0.999209507806396	04:01	04:01	0.999617950154515	06:04	06:04	0.999568799031279	13:02	13:02	0.999824198061842
SIDM01025	KYSE-520	753575	oesophagus	ESCA	MSS/MSI-L	R	Adherent	Asian	EAS	JPT	24:02:00	24:02:00	0.87038289540106	54:01:00	54:01:00	0.939458189732236	01:02	01:02	0.999788479902715	03:03	03:03	0.43242873660524	05:01	05:01	0.991510742737616	04:01	04:01	0.997004035915709	04:05	04:05	0.999419800711023
SIDM01024	KYSE-70	753576	oesophagus	ESCA	MSS/MSI-L	R	Adherent	Asian	EAS	JPT	26:01:00	26:01:00	0.372635930885806	55:02:00	55:02:00	0.239300258019252	01:02	01:02	0.994611290265481	01:02	01:02	0.275842462226803	05:01	05:01	0.977438727603905	05:03	05:03	0.336079515049228	14:05	14:05	0.544686511332148
SIDM00444	OACM5-1	1503363	oesophagus	ESCA	MSS/MSI-L	R	Semi-Adherent	NA	EUR	IBS	03:01	11:01	0.80631349821495	07:02	35:01:00	0.958320743845321	04:01	07:02	0.999986713645326	01:01	03:01	0.877416239236816	04:02	04:02	0.94753120153759	03:02	05:01	0.982769959450918	01:01	04:01	0.472782314909399
SIDM00445	OACp4C	1503362	oesophagus	ESCA	MSS/MSI-L	R	Adherent	NA	AMR	PUR	01:01	03:01	0.999338908271917	07:02	08:01	0.996052766636394	07:01	07:02	0.997927947620242	01:02	05:01	0.981066798398536	02:01	04:01	0.900587102261429	02:01	06:02	0.991674627170892	03:01	15:01	0.992115752203741
SIDM00479	OE19	910079	oesophagus	ESCA	MSS/MSI-L	R	Adherent	Caucasian	EUR	IBS	02:01	02:01	0.989297927213861	27:05:00	35:01:00	0.456613599343858	16:01	16:01	0.399110268252375	05:05	05:05	0.992613902264576	04:01	04:01	0.966094711512522	03:01	03:01	0.998852951375215	11:01	11:01	0.383036452643937
SIDM00478	OE21	1298359	oesophagus	ESCA	MSS/MSI-L	R	Adherent	Caucasian	EUR	TSI	02:01	02:01	0.981720862612082	51:01:00	51:01:00	0.985749539143139	15:02	15:02	0.693148034574821	03:02	03:02	0.972078936795835	14:01	14:01	0.816061027463405	03:03	03:03	0.992152008541053	09:01	09:01	0.999996092461511
SIDM00477	OE33	910549	oesophagus	ESCA	MSS/MSI-L	R	Adherent	Caucasian	EUR	IBS	01:01	01:01	0.999858121437821	08:01	08:01	0.999999999892155	07:01	07:01	0.999997858195844	03:01	03:01	0.935470451327492	03:01	06:01	0.36353958419329	03:02	03:02	0.954441054898225	04:04	04:04	0.660199147531053
SIDM00483	SK-GT-4	1503365	oesophagus	ESCA	MSS/MSI-L	R	Adherent	NA	EUR	IBS	24:02:00	33:01:00	0.886879654163625	14:02	35:02:00	0.906435581503101	04:01	08:02	0.99994049562708	01:01	01:03	0.880756470590664	04:01	04:01	0.917785721698985	05:01	06:03	0.850974530921366	01:02	13:01	0.561767974639076
SIDM00369	TE-1	753621	oesophagus	ESCA	MSS/MSI-L	D/F12	Adherent	Asian	EAS	JPT	24:02:00	26:01:00	0.56807342089792	35:01:00	39:01:00	0.719211370378995	03:03	07:02	0.879089943994164	03:02	04:01	0.583862048241197	02:01	02:01	0.865564821318947	03:03	04:02	0.910767855274653	08:02	09:01	0.580177925650047
SIDM00349	TE-10	753622	oesophagus	ESCA	MSS/MSI-L	D/F12	Adherent	Asian	EAS	JPT	02:01	24:02:00	0.905298131976513	51:01:00	55:02:00	0.349566106431335	01:02	14:02	0.993029903916101	03:01	03:02	0.39992370949366	05:01	05:01	0.977993879261747	03:02	03:03	0.853407890128087	08:02	09:01	0.493550108718402
SIDM00348	TE-11	946354	oesophagus	ESCA	MSS/MSI-L	D/F12	Adherent	Asian	EAS	JPT	24:02:00	24:02:00	0.988985316204489	51:02:00	51:02:00	0.446510988361571	03:04	03:04	0.969954719867024	01:02	01:02	0.99817254162666	02:01	02:01	0.96069094616736	06:02	06:02	0.999709197823993	15:01	15:01	0.999927968380534
SIDM00023	TE-12	946356	oesophagus	ESCA	MSS/MSI-L	D/F12	Suspension	NA	EAS	CHB	02:06	02:06	0.377309301632002	40:02:00	40:02:00	0.811414984382293	03:04	03:04	0.99866720760875	01:03	01:03	0.944662245740149	05:01	05:01	0.964484769738853	06:01	06:01	0.999805386830786	08:03	08:03	0.974044750656448
SIDM00249	TE-15	753614	oesophagus	ESCA	MSS/MSI-L	D/F12	Suspension	Asian	EAS	CHB	24:02:00	33:03:00	0.980269026536667	07:02	44:03:00	0.997504517873086	07:02	14:03	0.905195995498428	01:01	01:02	0.994318922911283	05:01	05:01	0.939960683476262	05:01	06:04	0.994988949496727	01:01	13:02	0.999607871355123
SIDM00250	TE-4	1503371	oesophagus	ESCA	MSS/MSI-L	R	Adherent	Asian	EAS	JPT	02:07	11:01	0.872927416182153	46:01:00	54:01:00	0.873172884337695	01:02	01:02	0.615233933290772	01:03	03:03	0.315035404129393	05:01	05:01	0.98700150475147	03:03	06:01	0.832025109206166	04:05	08:03	0.646832190759237
SIDM00347	TE-5	735784	oesophagus	ESCA	MSS/MSI-L	D/F12	Adherent	Asian	EAS	JPT	02:06	02:06	0.962706783225992	15:11	15:11	0.253748002970256	03:03	03:03	0.961011945181811	05:06	05:06	0.230123860199544	04:02	04:02	0.876406016169951	03:01	03:01	0.982053589343661	12:01	12:01	0.868400393565205
SIDM00328	TE-6	946355	oesophagus	ESCA	MSS/MSI-L	D/F12	Adherent	Asian	EAS	JPT	24:02:00	24:02:00	0.981544476202645	40:06:00	40:06:00	0.36613794338314	03:04	08:01	0.49343862297479	01:03	01:03	0.94373557856001	05:01	05:01	0.98021910489932	06:01	06:01	0.999805386830838	08:03	08:03	0.974473744773023
SIDM00326	TE-8	753623	oesophagus	ESCA	MSS/MSI-L	D/F12	Adherent	Asian	EAS	JPT	26:01:00	26:01:00	0.376649436451383	55:02:00	55:02:00	0.323723808526248	01:02	01:02	0.9937703202714	03:01	03:01	0.827185921350319	05:01	05:01	0.977760872163276	03:02	03:02	0.99172328315986	08:02	08:02	0.909567856413729
SIDM00325	TE-9	946353	oesophagus	ESCA	MSS/MSI-L	D/F12	Adherent	Asian	EAS	JPT	02:01	24:02:00	0.594998365710616	15:01	40:06:00	0.312987360445314	03:03	15:02	0.960412457532203	03:01	03:01	0.98641055558164	02:01	05:01	0.96905238890127	03:02	03:02	0.999999973893418	04:03	04:06	0.371702056864241
SIDM00322	T-T	1299064	oesophagus	ESCA	MSS/MSI-L	D/F12	Adherent	NA	EAS	JPT	11:01	24:02:00	0.92217559482115	40:01:00	52:01:00	0.981872021450008	12:02	15:02	0.993341339253486	01:03	01:03	0.949018386278142	05:01	09:01	0.725922762304938	06:01	06:01	0.997693074729499	08:03	15:02	0.89515728434128
SIDM00917	CESS	910688	acute_myeloid_leukaemia	LAML	MSS/MSI-L	R	Suspension	NA	EUR	IBS	02:01	02:01	0.937822894009511	35:01:00	51:01:00	0.424668185756784	04:01	16:02	0.805812807631938	01:02	02:01	0.987135588000954	10:01	14:01	0.525017155410077	03:03	05:02	0.950917842092801	07:01	16:01	0.941731736600543
SIDM00951	CTV-1	753548	acute_myeloid_leukaemia	LAML	MSI-H	R	Suspension	NA	EUR	TSI	01:01	02:01	0.956817558474205	44:05:00	57:01:00	0.996544612756109	02:02	06:02	0.999808033736217	01:02	01:03	0.859007251001118	04:01	10:01	0.98058848926564	05:02	06:03	0.915549926962288	13:01	16:01	0.682766123935717
SIDM01057	GDM-1	906870	acute_myeloid_leukaemia	LAML	MSS/MSI-L	R	Suspension	Caucasian	EUR	IBS	02:01	68:02:00	0.966952772675058	35:03:00	38:01:00	0.583967042671992	04:01	12:03	0.654018469035582	03:01	05:05	0.957709528898649	02:01	04:01	0.791277424254322	03:01	03:02	0.992697925365928	04:02	12:01	0.915055971536075
SIDM00594	HEL	907053	acute_myeloid_leukaemia	LAML	MSS/MSI-L	R	Semi-Adherent	Caucasian	EUR	TSI	03:01	32:01:00	0.760842410282935	35:01:00	35:08:00	0.34541571840716	04:01	04:01	0.999975880350126	02:01	05:05	0.98804682794038	02:01	04:01	0.862138457148557	02:02	03:01	0.98414814852897	07:01	13:03	0.969572930915874
SIDM00829	HL-60	905938	acute_myeloid_leukaemia	LAML	MSS/MSI-L	D/F12	Suspension	Caucasian	EUR	IBS	01:01	01:01	0.995165268314208	57:01:00	57:01:00	0.999999998790333	06:02	06:02	0.99999999489088	02:01	02:01	0.999963516662731	04:01	13:01	0.958040936267216	03:03	03:03	0.99808134275075	07:01	07:01	0.999999982394104
SIDM01005	KASUMI-1	907275	acute_myeloid_leukaemia	LAML	MSS/MSI-L	R	Suspension	Asian	EAS	JPT	26:01:00	26:01:00	0.352737498283261	40:02:00	48:01:00	0.336323537600113	03:03	08:01	0.910200601356987	01:04	03:02	0.422049181699309	02:01	02:01	0.927026302990477	03:03	05:03	0.982038244033247	09:01	14:05	0.693616954117303
SIDM00785	KG-1	907278	acute_myeloid_leukaemia	LAML	MSS/MSI-L	D/F12	Suspension	African	AFR	GWD	30:02:00	30:02:00	0.959067206587375	51:01:00	53:01:00	0.33017032748637	04:01	16:01	0.709406963227361	01:02	05:05	0.227332316792336	06:02	11:01	0.108395055090739	03:19	05:03	0.205656082469155	11:01	14:04	0.364193588158167
SIDM01019	KMOE-2	907280	acute_myeloid_leukaemia	LAML	MSS/MSI-L	R	Suspension	NA	EAS	JPT	02:01	02:06	0.540389909460975	37:01:00	40:02:00	0.366285157243038	01:02	06:02	0.987960493635132	01:04	01:05	0.71154995520703	02:01	05:01	0.536799539640262	05:01	05:03	0.99921516283427	10:01	14:04	0.627894669094351
SIDM00338	ME-1	1330942	acute_myeloid_leukaemia	LAML	MSS/MSI-L	R	Suspension	Asian	EAS	JPT	24:02:00	26:01:00	0.549627567419886	35:01:00	51:01:00	0.520029821902963	01:02	14:02	0.974649291266555	01:02	04:01	0.9141665996168	02:01	05:01	0.912232571493456	04:02	06:02	0.994236120693126	08:02	15:01	0.9379995239378
SIDM00441	ML-2	908141	acute_myeloid_leukaemia	LAML	MSS/MSI-L	R	Suspension	NA	EUR	TSI	02:01	02:01	0.971508241715463	44:02:00	51:01:00	0.945426232931377	05:01	14:02	0.994464116432532	02:01	03:03	0.967383876340309	04:01	04:02	0.527040458242713	02:02	03:01	0.98149443145479	04:01	07:01	0.961634409160579
SIDM00437	MOLM-13	1330947	acute_myeloid_leukaemia	LAML	MSS/MSI-L	R	Suspension	Asian	EAS	JPT	26:01:00	31:01:00	0.787656417882775	44:03:00	51:01:00	0.988890687665072	14:02	14:03	0.992981225548366	01:02	03:01	0.869807420273004	04:01	05:01	0.990457162587299	03:02	06:04	0.970517194463011	12:01	13:02	0.763208533123585
SIDM01023	MONO-MAC-6	908148	acute_myeloid_leukaemia	LAML	MSS/MSI-L	R	Suspension	Caucasian	EUR	TSI	03:01	03:01	0.991391462401832	07:02	51:01:00	0.981617252375362	07:02	15:02	0.967779457752604	01:01	05:05	0.991699182320903	03:01	04:01	0.673162119755938	03:01	05:01	0.999244105480304	01:01	11:01	0.527739980718312
SIDM00576	NKM-1	908448	acute_myeloid_leukaemia	LAML	MSS/MSI-L	R	Suspension	NA	EAS	JPT	11:01	26:01:00	0.499520928770855	40:02:00	54:01:00	0.406643028050738	01:02	03:03	0.856147863299215	01:02	01:03	0.959136663941953	02:01	05:01	0.818334909823674	06:01	06:02	0.997041450345561	08:03	15:01	0.984944976003903
SIDM00580	NOMO-1	908451	acute_myeloid_leukaemia	LAML	MSS/MSI-L	R	Suspension	Asian	EAS	JPT	24:02:00	26:01:00	0.508739525994761	54:01:00	55:02:00	0.170597483851021	01:02	07:02	0.534775278068811	03:03	03:03	0.426108811975293	02:01	05:01	0.949702381585814	04:01	04:01	0.99620313662445	04:05	04:05	0.999171729229965
SIDM00446	OCI-AML2	910947	acute_myeloid_leukaemia	LAML	MSS/MSI-L	D/F12	Suspension	Caucasian	EUR	TSI	02:01	02:01	0.983355928529123	15:01	18:01	0.869021176454862	03:03	07:01	0.960960465529537	01:01	03:03	0.92737357239407	04:01	04:02	0.949681428922869	03:01	05:01	0.986637476703997	01:01	04:01	0.625297219082933
SIDM00462	OCI-AML3	1290455	acute_myeloid_leukaemia	LAML	MSS/MSI-L	R	Suspension	Caucasian	EUR	TSI	02:01	23:01	0.998101881530667	44:02:00	53:01:00	0.974640660973422	04:01	05:01	0.995509905068771	01:02	03:03	0.965396751995426	05:01	104:01:00	0.816333480642366	03:01	06:04	0.974786767638929	04:01	13:02	0.937268967536297
SIDM00461	OCI-AML5	1330983	acute_myeloid_leukaemia	LAML	MSS/MSI-L	D/F12	Suspension	Caucasian	EUR	IBS	11:01	32:01:00	0.99061863102019	51:01:00	57:01:00	0.907830442563702	07:01	14:02	0.699700323501035	02:01	02:01	0.999762473439689	01:01	04:02	0.874762310388702	02:02	03:03	0.982275391521049	07:01	07:01	0.999999935291076
SIDM00458	OCI-M1	1330985	acute_myeloid_leukaemia	LAML	MSS/MSI-L	D/F12	Suspension	Caucasian	EUR	TSI	02:01	03:01	0.972255636601891	14:02	15:03	0.455700624564004	02:02	08:02	0.375016580679943	01:02	05:01	0.999069186339344	02:01	04:02	0.940165753822977	02:01	05:02	0.997880742937473	03:01	16:01	0.960116514203331
SIDM00363	P31-FUJ	909253	acute_myeloid_leukaemia	LAML	MSI-H	R	Suspension	Asian	EAS	JPT	02:06	31:01:00	0.630051128908199	48:01:00	51:01:00	0.939684959879931	08:01	14:02	0.932617947761038	03:01	03:03	0.625601036139499	02:01	02:01	0.837371800782879	03:02	04:01	0.996616899004919	04:03	04:05	0.416304506120532
SIDM00450	PL-21	1330991	acute_myeloid_leukaemia	LAML	MSS/MSI-L	R	Suspension	Asian	EAS	JPT	24:02:00	26:01:00	0.81336393620762	13:01	40:06:00	0.492239168292061	03:04	03:04	0.990172865395448	03:02	06:01	0.576794586745328	05:01	19:01	0.605601825419716	03:01	03:03	0.98572871543521	09:01	12:02	0.988460681213512
SIDM00467	QIMR-WIL	910545	acute_myeloid_leukaemia	LAML	MSS/MSI-L	D/F12	Suspension	NA	EUR	IBS	01:01	23:01	0.999872695791084	07:02	15:01	0.905481629508398	04:01	07:02	0.956282918993718	01:01	03:02	0.874750022448881	04:01	04:02	0.974279442304332	03:03	05:01	0.956581985027764	01:01	09:01	0.94129704778078
SIDM00396	SIG-M5	909715	acute_myeloid_leukaemia	LAML	MSS/MSI-L	D/F12	Suspension	Caucasian	EUR	IBS	01:01	24:02:00	0.872949976016897	07:02	51:01:00	0.9237164036919	07:02	15:02	0.706895390444794	01:02	03:01	0.945765078133332	04:01	09:01	0.607272570545422	03:02	06:02	0.968312053057307	04:01	15:01	0.787341550805682
SIDM01172	THP-1	909771	acute_myeloid_leukaemia	LAML	MSS/MSI-L	R	Suspension	Asian	EAS	JPT	02:01	02:01	0.850795674451473	15:01	15:01	0.262512902595033	03:03	03:03	0.866737340391136	01:01	01:02	0.99370400469842	02:01	04:02	0.546951494205626	05:01	06:02	0.997979662605322	01:01	15:01	0.998771173766154
SIDM01010	KARPAS-299	907273	anaplastic_large_cell_lymphoma		MSS/MSI-L	R	Suspension	Caucasian	EUR	IBS	03:01	11:01	0.906977656531531	07:02	35:01:00	0.848836918897612	04:01	07:02	0.999986875973521	01:01	01:02	0.998889024260938	04:01	04:01	0.996771194131171	05:01	06:02	0.997250341799715	01:01	15:01	0.994678882291058
SIDM00390	SU-DHL-1	909742	anaplastic_large_cell_lymphoma		MSS/MSI-L	R	Suspension	Caucasian	EUR	TSI	02:01	68:02:00	0.925773498113691	55:01:00	57:01:00	0.197231737794431	03:03	06:02	0.69116996304571	02:01	03:02	0.392705029848401	02:01	04:01	0.527002435143352	03:03	04:02	0.498845942156831	07:01	09:01	0.423749222744207
SIDM00421	SUP-M2	1331040	anaplastic_large_cell_lymphoma		MSS/MSI-L	R	Suspension	Caucasian	EUR	IBS	02:01	29:02:00	0.990301353435875	44:03:00	50:01:00	0.843706202928712	06:02	16:01	0.90992865859054	02:01	05:01	0.999999999807059	04:01	11:01	0.88439811222409	02:01	02:02	0.999988145192488	03:01	07:01	0.999999992334481
SIDM00287	BALL-1	910705	B_cell_leukemia		MSS/MSI-L	R	Suspension	NA	EAS	JPT	24:02:00	31:01:00	0.953843257229216	35:01:00	52:01:00	0.534757105519206	04:01	12:02	0.57066114341949	01:03	03:02	0.694054726791012	02:01	09:01	0.953351621241796	03:03	06:01	0.996442240763543	09:01	15:02	0.999554549344437
SIDM01017	KARPAS-231	1327774	B_cell_leukemia		MSS/MSI-L	R	Suspension	NA	EUR	IBS	01:01	01:01	0.995165268314208	07:02	57:01:00	0.995298008352477	06:02	07:02	0.999999641903145	01:01	05:05	0.910401295520346	04:01	04:02	0.97972724478438	03:01	05:01	0.980253067050413	01:01	11:01	0.737591162088676
SIDM01034	KOPN-8	1330933	B_cell_leukemia		MSS/MSI-L	R	Suspension	Asian	EAS	JPT	33:03:00	33:03:00	0.994503899515592	44:03:00	44:03:00	0.999999898388754	14:03	14:03	0.999999531646211	01:02	01:02	0.997162207984193	02:01	04:01	0.851142399506179	06:04	06:04	0.997403340801989	13:02	13:02	0.999824198061261
SIDM00331	MHH-CALL-2	908132	B_cell_leukemia		MSS/MSI-L	R	Suspension	Caucasian	EUR	IBS	03:01	03:01	0.964773360713473	07:02	07:02	0.989727973700265	07:02	07:02	0.999999999987796	01:02	01:02	0.999339615947382	04:01	04:01	0.693682931580136	06:02	06:02	0.995065480444907	15:01	15:01	0.996464620395629
SIDM00388	MHH-PREB-1	908136	B_cell_leukemia		MSI-H	R	Suspension	NA	EUR	IBS	02:01	32:01:00	0.972051783257245	35:01:00	35:03:00	0.764819496647741	04:01	04:01	0.99987222221908	05:01	05:05	0.970665105199496	04:01	04:01	0.83608461620272	02:01	03:01	0.991596701320436	03:01	11:01	0.689493035292623
SIDM00438	MN-60	908143	B_cell_leukemia		MSI-H	D/F12	Suspension	NA	EUR	TSI	02:01	25:01:00	0.946975019494905	15:01	18:01	0.977072294131025	03:04	12:03	0.989310144627458	01:03	01:05	0.820587398507762	04:01	04:02	0.973121837749833	05:01	06:03	0.995625289066021	10:01	13:01	0.987506855405244
SIDM00429	NALM-6	908158	B_cell_leukemia		MSI-H	R	Suspension	Caucasian	EUR	IBS	01:01	02:01	0.98836062462854	08:01	15:01	0.997439975714937	04:01	07:01	0.999998922273225	02:01	05:01	0.999982949992843	04:01	04:01	0.771439381161014	02:01	03:03	0.998654968861375	03:01	07:01	0.99999999153075
SIDM00449	RCH-ACV	1330994	B_cell_leukemia		MSS/MSI-L	R	Suspension	Caucasian	EUR	IBS	02:01	68:01:00	0.894373661502421	39:01:00	44:02:00	0.864278229135254	05:01	12:03	0.999813388666157	03:01	03:03	0.833431300801783	04:01	04:01	0.995069259108005	03:01	03:02	0.908934737284531	04:01	04:04	0.676985491196298
SIDM00447	REH	909696	B_cell_leukemia		MSI-H	R	Suspension	Caucasian	AMR	PUR	23:01	32:01:00	0.945435686788076	35:02:00	50:01:00	0.707978568076084	04:01	06:02	0.999758247485099	05:05	05:05	0.575417393695798	04:01	04:02	0.88566542692149	03:01	03:01	0.800826758507895	11:04	12:01	0.262516101371668
SIDM00415	ROS-50	1331025	B_cell_leukemia		MSS/MSI-L	R	Suspension	NA	EUR	TSI	01:01	02:01	0.993023116062727	37:01:00	47:01:00	0.8049079549396	06:02	06:02	0.997300203383047	01:05	05:05	0.870755706443629	02:01	02:01	0.765279483742343	03:01	05:01	0.99928209286242	10:01	11:01	0.674487218314129
SIDM01177	SUP-B8	910209	B_cell_leukemia		MSS/MSI-L	R	Suspension	NA	EUR	TSI	01:01	02:01	0.975030245469323	08:01	27:05:00	0.998718212188507	01:02	07:01	0.999998780854349	01:01	05:01	0.998933316205983	01:01	04:01	0.600282165169041	02:01	05:01	0.999999999628458	01:01	03:01	0.998374732003795
SIDM00424	U-698-M	909777	B_cell_leukemia		MSS/MSI-L	R	Suspension	NA	EUR	IBS	02:01	03:01	0.936179721338653	07:02	27:05:00	0.874348366622531	01:02	07:02	0.897948213182645	01:02	03:01	0.944263097853403	02:01	04:01	0.947083700385996	03:02	06:02	0.989552564627813	04:01	15:01	0.988653106282734
SIDM00495	A3-KAW	910935	B_cell_lymphoma	DLBC	MSS/MSI-L	R	Suspension	Asian	EAS	CHB	02:01	02:01	0.820108489204035	67:01:00	67:01:00	0.80699090847872	07:02	07:02	0.999999994777568	03:01	03:01	0.985694901379972	02:01	02:01	0.951431297276171	03:02	03:02	0.99999997936797	04:03	04:03	0.236323460746804
SIDM00502	A4-Fuk	910934	B_cell_lymphoma	DLBC	MSS/MSI-L	R	Suspension	Asian	EAS	CHB	24:02:00	24:02:00	0.992753304320872	52:01:00	55:02:00	0.424985306922396	01:02	12:02	0.994728546707592	01:03	03:02	0.588843881181479	02:01	09:01	0.881473656350772	03:03	06:01	0.978555110289573	09:01	15:02	0.996955445062131
SIDM00896	BC-1	910919	B_cell_lymphoma	DLBC	MSS/MSI-L	R	Suspension	NA	EUR	IBS	02:01	02:01	0.943688130050271	44:02:00	57:01:00	0.996390777746249	05:01	06:02	0.99999989436926	02:01	03:03	0.856352365979047	01:01	13:01	0.999931553451513	03:01	03:03	0.960700157261006	04:01	07:01	0.824019714822459
SIDM00952	CRO-AP2	906807	B_cell_lymphoma	DLBC	MSS/MSI-L	R	Suspension	NA	EUR	TSI	03:01	68:02:00	0.414714818401627	15:01	15:18	0.568533322990677	03:03	07:04	0.947825157554952	01:01	03:01	0.637260805950249	03:01	10:01	0.672891513642345	03:02	05:01	0.93222847425468	04:02	14:01	0.279090505182369
SIDM00283	CTB-1	949088	B_cell_lymphoma	DLBC	MSS/MSI-L	R	Suspension	NA	EAS	JPT	31:01:00	31:01:00	0.994561268285022	46:01:00	46:01:00	0.949825382548535	01:02	01:02	0.822324514230406	03:02	03:02	0.511697964995863	05:01	05:01	0.989412785569667	03:03	03:03	0.997496152825204	09:01	09:01	0.999395100338188
SIDM00886	DB	906832	B_cell_lymphoma	DLBC	MSS/MSI-L	R	Suspension	Caucasian	EUR	IBS	02:01	02:01	0.993057047476818	18:01	18:01	0.999999999047099	05:01	05:01	0.99963860210784	05:01	05:01	0.999999999999461	02:01	02:01	0.943966764807158	02:01	02:01	0.919050685066812	03:01	03:01	0.999999998918245
SIDM00981	DOHH-2	906842	B_cell_lymphoma	DLBC	MSS/MSI-L	R	Suspension	Caucasian	EUR	IBS	01:01	01:01	0.999858121437821	08:01	44:02:00	0.998030566006312	07:01	07:04	0.999710157871729	01:01	01:02	0.982664167885263	02:01	03:01	0.85422303952247	05:01	06:02	0.990786216255994	01:01	15:01	0.969994188405057
SIDM00859	Farage	1297449	B_cell_lymphoma	DLBC	MSS/MSI-L	R	Suspension	NA	EUR	TSI	03:01	24:02:00	0.900105420658578	14:02	51:01:00	0.764954141949888	08:02	16:02	0.989133488299321	01:01	03:01	0.938805265709694	04:01	04:01	0.939916940975428	03:02	05:01	0.993831164958317	01:02	04:02	0.678045356535867
SIDM01058	GRANTA-519	1303897	B_cell_lymphoma	DLBC	MSS/MSI-L	D/F12	Suspension	Caucasian	EUR	TSI	02:01	02:05	0.993071312199254	07:02	50:01:00	0.993639672291653	06:02	07:02	0.999954031432974	01:02	05:05	0.995861195232402	04:01	04:01	0.859340172345287	03:01	06:02	0.995475264119259	11:01	15:01	0.61580085895102
SIDM01038	JEKO-1	1327765	B_cell_lymphoma	DLBC	MSS/MSI-L	R	Suspension	Asian	EAS	JPT	02:06	02:06	0.907040879769722	51:01:00	51:01:00	0.99199585943565	14:02	14:02	0.992549748911841	03:03	03:03	0.538007038716429	05:01	05:01	0.98321151190525	04:01	04:01	0.976567800627664	04:05	04:05	0.998003172976584
SIDM00688	JSC-1	1327769	B_cell_lymphoma	DLBC	MSS/MSI-L	R	Suspension	NA	EUR	IBS	11:01	29:02:00	0.957101062689569	07:02	45:01:00	0.98633961307153	06:02	07:02	0.999997793921691	03:03	03:03	0.581330339948512	04:01	04:01	0.911370633878866	03:01	03:01	0.745720682571951	04:01	04:01	0.363742558262218
SIDM01011	KARPAS-1106P	1327773	B_cell_lymphoma	DLBC	MSS/MSI-L	R	Suspension	NA	EUR	IBS	03:01	24:02:00	0.961914051060943	35:01:00	51:01:00	0.607752459906055	04:01	16:02	0.771577823955993	03:01	05:01	0.950578618171855	02:01	02:01	0.909000112882093	02:01	03:02	0.969958749568519	03:01	04:04	0.558402146481729
SIDM01008	KARPAS-422	907274	B_cell_lymphoma	DLBC	MSS/MSI-L	R	Suspension	Caucasian	EUR	TSI	02:01	03:01	0.960048665869053	07:02	27:05:00	0.826752110042994	02:02	07:02	0.794784675636911	01:02	03:03	0.945979279528318	02:01	04:01	0.905669588865038	03:01	05:02	0.974023482848189	04:01	16:01	0.775635313914651
SIDM00637	MC116	907799	B_cell_lymphoma	DLBC	MSS/MSI-L	R	Suspension	Caucasian	AMR	PUR	01:01	03:01	0.972470366905391	08:01	35:01:00	0.90366127622696	04:01	07:01	0.999986753393931	01:03	03:03	0.897512983331781	04:01	04:02	0.955866225933975	03:01	06:03	0.848396514564897	04:01	13:01	0.533376132919191
SIDM00443	NU-DUL-1	1330982	B_cell_lymphoma	DLBC	MSS/MSI-L	R	Suspension	Caucasian	EUR	IBS	24:02:00	24:02:00	0.836753821754832	49:01:00	49:01:00	0.999942331165461	07:01	07:01	0.999999999840712	05:05	05:05	0.999981127649028	04:02	04:02	0.938310444345661	03:01	03:01	0.999946915934386	12:01	12:01	0.996579373590126
SIDM00460	OCI-LY-19	1330984	B_cell_lymphoma	DLBC	MSS/MSI-L	D/F12	Suspension	Caucasian	EUR	IBS	03:01	03:01	0.988330302080861	55:01:00	55:01:00	0.176743676462539	07:02	07:02	0.998938049684234	01:01	01:01	0.988227214364771	03:01	03:01	0.478297501010738	05:01	05:01	0.999999999999875	01:01	01:01	0.99100293982669
SIDM00448	RC-K8	1330995	B_cell_lymphoma	DLBC	MSS/MSI-L	R	Suspension	NA	EAS	JPT	24:02:00	26:01:00	0.553036376174235	46:01:00	51:01:00	0.403611589825714	01:02	03:04	0.48895952650137	01:03	01:03	0.964777508401677	05:01	05:01	0.971007545961309	06:01	06:01	0.99948420426248	08:03	08:03	0.960789332623048
SIDM01089	RL	910861	B_cell_lymphoma	DLBC	MSS/MSI-L	R	Suspension	Caucasian	EUR	TSI	02:01	03:01	0.852326866852212	07:02	07:02	0.954551430190895	07:02	07:02	0.997595913002118	01:01	01:01	0.926203569933501	04:01	04:02	0.851378040599462	05:01	05:01	0.996474693779811	01:01	01:01	0.499050261872777
SIDM00384	SCC-3	910930	B_cell_lymphoma	DLBC	MSS/MSI-L	R	Suspension	NA	EAS	JPT	02:01	26:01:00	0.538637078979235	35:01:00	40:06:00	0.395869250025202	03:03	08:01	0.76245304792541	03:02	03:03	0.461683044825456	02:01	03:01	0.405869878182505	03:03	04:01	0.892339946410735	04:05	09:01	0.969454659874957
SIDM00374	SLVL	1331032	B_cell_lymphoma	DLBC	MSS/MSI-L	R	Suspension	NA	EAS	JPT	02:01	11:01	0.878040811611231	38:02:00	48:01:00	0.346063838680062	07:02	08:01	0.909050240098722	03:02	03:03	0.501934391691418	02:01	05:01	0.579777456291304	03:03	04:01	0.850515469371703	04:05	09:01	0.872397269528066
SIDM00389	SU-DHL-10	1331033	B_cell_lymphoma	DLBC	MSS/MSI-L	R	Suspension	Caucasian	EUR	IBS	31:01:00	31:01:00	0.999999763052051	40:01:00	40:01:00	0.970192571335099	03:04	03:04	0.999916863262427	02:01	02:01	0.999999957741979	04:01	04:01	0.991412289137117	03:03	03:03	0.985682860038791	07:01	07:01	0.999965375836325
SIDM00404	SU-DHL-16	1331034	B_cell_lymphoma	DLBC	MSS/MSI-L	R	Suspension	NA	EUR	TSI	01:01	01:01	0.999858121437821	08:01	08:01	0.999999999892155	07:01	07:01	0.999997858195844	05:01	05:01	0.999999999686071	01:01	01:01	0.999999966896419	02:01	02:01	0.999999999847821	03:01	03:01	0.999999999999867
SIDM00405	SU-DHL-4	1331035	B_cell_lymphoma	DLBC	MSS/MSI-L	R	Suspension	Caucasian	EUR	IBS	02:01	02:01	0.993057047476818	15:01	15:01	0.996276122002043	03:04	03:04	0.997038860457412	01:02	01:02	0.996686763325568	01:01	01:01	0.999999953513407	06:02	06:02	0.992546505536862	15:01	15:01	0.995707127444957
SIDM00406	SU-DHL-5	1331036	B_cell_lymphoma	DLBC	MSS/MSI-L	R	Suspension	Caucasian	EUR	TSI	03:01	24:02:00	0.880394150071883	07:02	52:01:00	0.445708096550295	04:01	07:02	0.746530199381301	01:02	01:03	0.995087049212682	04:01	09:01	0.688414640631403	06:01	06:02	0.997588095197886	15:01	15:02	0.999291736448652
SIDM00407	SU-DHL-6	1331037	B_cell_lymphoma	DLBC	MSS/MSI-L	R	Suspension	Caucasian	EUR	TSI	02:01	23:01	0.988737264178748	15:01	49:01:00	0.876900062989331	03:03	07:01	0.791231769012541	01:02	03:01	0.444928652430793	04:01	04:02	0.539771925414607	03:02	06:03	0.475825525558908	01:01	04:01	0.619987934465728
SIDM00423	SU-DHL-8	1331038	B_cell_lymphoma	DLBC	MSS/MSI-L	R	Suspension	Caucasian	EUR	IBS	03:01	03:01	0.939309552990028	44:02:00	44:02:00	0.993542284751164	05:01	05:01	0.999999975433531	05:05	05:05	0.999981127649028	04:02	04:02	0.942650302125054	03:01	03:01	0.999946915934386	12:01	12:01	0.996579373590126
SIDM00323	TK	1331045	B_cell_lymphoma	DLBC	MSS/MSI-L	R	Suspension	NA	EAS	JPT	02:06	02:06	0.848465410625741	52:01:00	52:01:00	0.999098467453585	12:02	12:02	0.999554457067284	01:01	01:01	0.998168034322238	05:01	05:01	0.953581091992222	05:01	05:01	0.999999985383138	01:01	01:01	0.999299725920012
SIDM01205	TUR	909773	B_cell_lymphoma	DLBC	MSI-H	R	Suspension	NA	EUR	IBS	03:01	31:01:00	0.931827904549624	18:01	27:05:00	0.733523867236785	01:02	07:01	0.981636683799203	01:02	01:04	0.699803592187778	03:01	05:01	0.762093555392606	05:02	05:03	0.730883487873006	14:01	16:01	0.830261452219087
SIDM00416	VAL	1331048	B_cell_lymphoma	DLBC	MSS/MSI-L	R	Suspension	NA	EUR	IBS	02:01	68:01:00	0.98465976202635	15:01	15:01	0.992511251594426	03:03	03:03	0.988491861030559	01:03	01:03	0.999800022140538	19:01	19:01	0.999999899414478	06:03	06:03	0.996740242806221	13:01	13:01	0.999999999999429
SIDM00413	WSU-DLCL2	1331050	B_cell_lymphoma	DLBC	MSS/MSI-L	R	Suspension	Caucasian	AMR	PUR	02:01	29:02:00	0.900355164542412	40:02:00	44:03:00	0.406995497014006	15:02	16:01	0.950778558723005	04:01	05:05	0.837216331735121	04:01	04:02	0.942410769866517	03:01	04:02	0.908698152902408	08:02	11:01	0.158204235417875
SIDM00985	BL-41	910706	Burkitt_lymphoma		MSS/MSI-L	R	Suspension	Caucasian	EUR	IBS	11:01	32:01:00	0.902888251841597	35:01:00	49:01:00	0.947688185912261	04:01	07:01	0.99989102157092	01:01	01:04	0.886642766399094	02:01	19:01	0.923462680869005	05:01	05:03	0.997903009391347	01:01	14:01	0.926472197929373
SIDM00907	CA46	910703	Burkitt_lymphoma		MSS/MSI-L	R	Suspension	Asian	SAS	STU	11:02	11:02	0.552555690542812	27:04:00	27:04:00	0.873538443526816	12:02	12:02	0.981572111748698	01:03	01:03	0.942858721145394	05:01	05:01	0.981020097449878	06:01	06:01	0.999805372360316	08:03	08:03	0.964196476675466
SIDM00845	Daudi	906831	Burkitt_lymphoma		MSS/MSI-L	R	Suspension	African	AFR	YRI	01:01	26:01:00	0.56195707619818	42:01:00	58:01:00	0.078673593757224	03:02	06:02	0.890161140124017	01:02	01:02	0.501517103158986	02:01	11:01	0.0833292757066401	06:02	06:04	0.360850873386572	13:01	13:02	0.191933668277834
SIDM00948	DG-75	906838	Burkitt_lymphoma		MSI-H	R	Suspension	NA	EUR	TSI	02:01	66:01:00	0.972933040078408	41:02:00	50:01:00	0.409947287310509	06:02	17:01	0.67822696270675	01:03	04:01	0.446801373456977	04:01	04:01	0.843153699367803	04:02	06:03	0.917458262434808	08:01	13:01	0.306613539628835
SIDM00863	EB2	906846	Burkitt_lymphoma		MSS/MSI-L	R	Suspension	African	AFR	GWD	26:01:00	29:02:00	0.0906296679566127	57:03:00	58:01:00	0.489222283072368	07:01	07:01	0.913752237335177	01:02	05:01	0.307824490711457	01:01	06:02	0.160088458433557	03:01	06:04	0.238796940793537	11:02	13:02	0.112066060636608
SIDM00793	EB-3	906847	Burkitt_lymphoma		MSS/MSI-L	R	Suspension	NA	AFR	GWD	03:01	30:02:00	0.586782634575039	15:03	58:01:00	0.441360406931564	02:10	07:01	0.426120790584956	05:01	05:01	0.272167043800088	02:01	06:02	0.573829816992722	03:01	03:01	0.323086296994731	11:02	11:02	0.270450506491328
SIDM00854	GA-10	1303896	Burkitt_lymphoma		MSS/MSI-L	R	Suspension	Caucasian	AMR	PUR	02:01	32:01:00	0.898492358078295	07:02	55:01:00	0.857387970798446	03:03	07:02	0.916890528841403	02:01	03:01	0.838941751570986	02:01	04:01	0.719021770389974	02:02	03:02	0.772392066770707	04:01	07:01	0.243212753280396
SIDM00808	JiyoyeP-2003	907268	Burkitt_lymphoma		MSS/MSI-L	R	Suspension	NA	AFR	GWD	03:01	74:01:00	0.624184454077053	35:01:00	53:01:00	0.65021079456382	04:01	04:01	0.789324798796336	01:02	05:01	0.66167257566241	01:01	02:01	0.604005787783456	03:01	06:02	0.653143315622858	11:02	15:03	0.868650369513197
SIDM00641	NAMALWA	908159	Burkitt_lymphoma		MSS/MSI-L	R	Suspension	African	AFR	YRI	03:01	68:02:00	0.998116745960215	07:02	49:01:00	0.826297101579189	07:01	07:02	0.93926211124453	01:02	03:01	0.550732358255367	01:01	02:01	0.768332623683527	03:02	06:02	0.8558784714478	04:01	15:03	0.291734030704319
SIDM00362	P32-ISH	1330987	Burkitt_lymphoma		MSS/MSI-L	R	Suspension	NA	EAS	JPT	02:07	02:07	0.925569089233403	46:01:00	46:01:00	0.984118350128126	01:02	01:02	0.767764235505291	01:03	01:03	0.946474386456476	17:01	17:01	0.990302843769327	06:01	06:01	0.99980538000282	08:03	08:03	0.953146320289119
SIDM00844	Raji	909262	Burkitt_lymphoma		MSS/MSI-L	R	Suspension	African	AFR	GWD	03:01	03:01	0.972314975757022	15:10	15:10	0.748740109307894	03:04	04:01	0.92386273566261	01:01	05:01	0.413959932646771	01:01	01:01	0.873016469045904	02:01	05:01	0.772873273541647	03:01	10:01	0.423080592366125
SIDM01247	Ramos-2G6-4C10	910401	Burkitt_lymphoma		MSS/MSI-L	R	Suspension	NA	AMR	PUR	03:01	03:01	0.993845578050379	44:03:00	51:01:00	0.609979667851587	16:01	16:01	0.739464996467425	02:01	02:01	0.999963265839436	04:01	104:01:00	0.69969240471005	02:02	02:02	0.999999905132144	07:01	07:01	0.999935302454215
SIDM01198	ST486	910906	Burkitt_lymphoma		MSS/MSI-L	R	Suspension	Caucasian	EUR	IBS	02:01	25:01:00	0.88034110700793	18:01	51:01:00	0.692773866977693	12:03	15:02	0.927436634037018	02:01	05:05	0.687366501636085	04:01	04:02	0.950238803716186	02:02	03:01	0.721756571388487	07:01	14:06	0.326117614757049
SIDM00962	BV-173	910710	chronic_myeloid_leukaemia	LCML	MSS/MSI-L	R	Suspension	Caucasian	EUR	TSI	02:01	30:01:00	0.990660674725743	15:10	18:01	0.740492457592902	03:04	12:03	0.979160029664819	01:02	01:02	0.776139665914968	01:01	02:01	0.983110833460292	05:02	06:03	0.494410271110599	13:02	16:01	0.655653419441458
SIDM00958	CML-T1	910951	chronic_myeloid_leukaemia	LCML	MSS/MSI-L	D/F12	Suspension	Asian	EAS	JPT	26:01:00	26:01:00	0.897653360814466	40:06:00	46:01:00	0.563925053162335	01:02	03:04	0.883784646648589	01:04	03:03	0.476549658248054	05:01	104:01:00	0.507696397264991	04:02	05:02	0.520019079670697	04:10	14:01	0.316707704923149
SIDM01047	EM-2	906855	chronic_myeloid_leukaemia	LCML	MSS/MSI-L	R	Suspension	Caucasian	AMR	PUR	02:01	03:01	0.799238711780998	07:02	44:02:00	0.999506187833122	05:01	07:02	0.997671135901091	01:02	01:03	0.581841459552196	04:01	04:01	0.638545823114219	06:02	06:03	0.729347026506335	13:01	15:01	0.715110023876997
SIDM01015	JURL-MK1	1327771	chronic_myeloid_leukaemia	LCML	MSS/MSI-L	R	Suspension	Caucasian	EUR	TSI	33:01:00	68:02:00	0.93160204391795	13:02	14:02	0.990676700718775	06:02	08:02	0.999913846002892	01:01	01:02	0.945008230836423	02:01	04:01	0.961372627627244	05:01	06:03	0.688376929823479	01:02	15:01	0.975916394595263
SIDM00791	K-562	905940	chronic_myeloid_leukaemia	LCML	MSS/MSI-L	D/F12	Suspension	Caucasian	EUR	IBS	11:01	31:01:00	0.863747718118835	18:01	40:01:00	0.966146280122478	03:04	05:01	0.997363827799	03:01	05:01	0.893800061698872	04:01	04:02	0.96975383022751	02:01	03:02	0.968160791978615	03:01	04:01	0.389203246838106
SIDM01004	KCL-22	1330931	chronic_myeloid_leukaemia	LCML	MSI-H	R	Suspension	Asian	EAS	JPT	24:02:00	26:01:00	0.559827789782988	15:01	40:02:00	0.471090638276843	03:03	03:03	0.470201143725288	03:01	03:02	0.421484744825262	02:01	05:01	0.965274157809077	03:03	03:03	0.98712744614195	09:01	09:01	0.99823314706048
SIDM00308	KU812	907311	chronic_myeloid_leukaemia	LCML	MSS/MSI-L	R	Suspension	Asian	NA	NA	NA	NA	NA	NA	NA	NA	NA	NA	NA	NA	NA	NA	NA	NA	NA	NA	NA	NA	NA	NA	NA
SIDM00346	LAMA-84	907783	chronic_myeloid_leukaemia	LCML	MSS/MSI-L	R	Suspension	Caucasian	EUR	TSI	02:01	25:01:00	0.749611290682552	18:01	44:02:00	0.99406332947038	05:01	12:03	0.989124880762686	01:02	03:01	0.928686275940144	04:01	09:01	0.429037448289147	03:02	06:03	0.672611923273677	04:02	15:01	0.928613444720099
SIDM00526	MEG-01	908126	chronic_myeloid_leukaemia	LCML	MSS/MSI-L	R	Suspension	Asian	EAS	JPT	24:02:00	24:02:00	0.97912097355092	52:01:00	54:01:00	0.963534047380928	01:02	12:02	0.999865137641894	03:03	05:03	0.308809366649007	05:01	05:01	0.977243261312709	03:01	04:01	0.504703429075425	04:05	14:06	0.563954782000959
SIDM00482	RPMI-8866	910544	chronic_myeloid_leukaemia	LCML	MSS/MSI-L	R	Suspension	NA	EUR	TSI	02:01	03:01	0.959456898768652	07:02	07:02	0.990506921975607	07:02	07:02	0.999999994823075	01:02	01:02	0.999143755759514	04:01	04:01	0.80583401245202	06:02	06:02	0.994443257495421	15:01	15:01	0.99688138514699
SIDM00993	AMO-1	1295741	haematopoietic_neoplasm other	MM	MSS/MSI-L	R	Suspension	Asian	EAS	JPT	26:01:00	33:03:00	0.576889517220022	44:03:00	55:02:00	0.373988136498673	01:02	14:03	0.976988579772483	01:02	03:03	0.635521923044785	04:01	05:01	0.9917687788258	04:01	06:04	0.995638070704313	04:05	13:02	0.999418077522996
SIDM00277	EoL-1-cell	906856	haematopoietic_neoplasm other		MSS/MSI-L	R	Suspension	Caucasian	EUR	TSI	24:02:00	29:02:00	0.994984470259043	35:03:00	44:03:00	0.993878751850598	04:01	16:01	0.996326701529345	03:03	05:05	0.940718873412563	02:01	02:01	0.948846704663377	03:01	03:01	0.868521367091693	04:07	12:01	0.54932275324447
SIDM01036	JJN-3	1327766	haematopoietic_neoplasm other	MM	MSS/MSI-L	D/F12	Suspension	Caucasian	EUR	IBS	03:01	33:01:00	0.901842770719065	07:02	14:02	0.992458612173038	07:02	08:02	0.993574807886686	01:01	01:02	0.998533832120669	04:01	17:01	0.981043782145102	05:01	06:02	0.99734503600694	01:02	15:01	0.998204175600418
SIDM01006	KARPAS-620	1327775	haematopoietic_neoplasm other	MM	MSS/MSI-L	R	Suspension	Caucasian	EUR	IBS	02:01	02:01	0.980591781096602	44:02:00	44:02:00	0.993542284751164	05:01	05:01	0.999999975433531	05:05	05:05	0.993148041406797	04:02	04:02	0.972088357253563	03:01	03:01	0.998652515588135	11:01	11:01	0.33223958053949
SIDM00636	MC-CAR	683665	haematopoietic_neoplasm other	MM	MSS/MSI-L	D/F12	Suspension	NA	EUR	IBS	01:01	02:01	0.977750193228046	08:01	40:01:00	0.965090258590116	03:04	07:01	0.64032778536251	01:02	04:01	0.994379593353825	04:01	10:01	0.983447187899363	04:02	06:02	0.997268160002937	08:01	15:01	0.996456449345967
SIDM00380	SKM-1	909722	haematopoietic_neoplasm other		MSS/MSI-L	R	Suspension	Asian	EAS	JPT	02:07	33:03:00	0.955316215938477	40:01:00	55:02:00	0.351114826519007	01:02	03:04	0.776887859102168	01:03	03:03	0.578348239282309	05:01	05:01	0.971182220380148	04:01	06:01	0.990962355329095	04:05	08:03	0.902566930049721
SIDM01073	HC-1	907044	hairy_cell_leukaemia		MSS/MSI-L	R	Suspension	NA	EUR	TSI	03:01	03:01	0.948996539592779	15:01	35:01:00	0.616645799199672	03:04	03:04	0.945006845163874	03:01	05:05	0.932904813861713	04:01	04:01	0.901137103841665	03:01	03:02	0.992412269927744	04:01	11:04	0.509833767996492
SIDM00561	MLMA	908142	hairy_cell_leukaemia		MSS/MSI-L	R	Semi-Adherent	NA	EAS	JPT	02:07	26:01:00	0.495517411442177	46:01:00	51:01:00	0.629750815185758	01:02	01:02	0.870945865401902	01:03	05:05	0.513308213804447	04:02	05:01	0.917606567618967	03:01	06:01	0.990541622919398	08:03	12:01	0.893341980657102
SIDM00623	Mo-T	908149	hairy_cell_leukaemia		MSS/MSI-L	D/F12	Suspension	NA	EUR	TSI	11:01	25:01:00	0.916078013216235	15:01	35:01:00	0.949345383591869	03:03	04:01	0.985721230860855	01:01	02:01	0.996405666642915	01:01	05:01	0.999950987164453	03:03	05:01	0.991970549610746	01:01	07:01	0.993737986999084
SIDM01064	HDLM-2	924110	Hodgkin_lymphoma		MSS/MSI-L	R	Suspension	Caucasian	EUR	IBS	01:01	02:01	0.982441160687114	08:01	44:02:00	0.994933878792411	05:01	07:01	0.999998575690253	01:02	01:03	0.973904982701714	03:01	04:01	0.553483891946614	06:02	06:03	0.980961078894616	13:01	15:01	0.975871087579062
SIDM01063	HD-MY-Z	907050	Hodgkin_lymphoma		MSS/MSI-L	R	Adherent	Caucasian	EUR	IBS	02:01	02:01	0.989537403006652	18:01	18:01	0.999999999047265	05:01	05:01	0.999999924830309	05:01	05:01	0.999999999998762	15:01	15:01	0.990196060775038	02:01	02:01	0.874685247477574	03:01	03:01	0.999999998918447
SIDM00668	Hs-445	1322218	Hodgkin_lymphoma		MSS/MSI-L	R	Suspension	NA	EUR	IBS	01:01	30:01:00	0.99991585747772	08:01	13:02	0.998000183246407	06:02	07:01	0.999998925861252	02:01	05:01	0.999999998330777	03:01	04:01	0.736961139880969	02:01	02:02	0.994173857477637	03:01	07:01	0.999999991002555
SIDM01018	KM-H2	909976	Hodgkin_lymphoma		MSS/MSI-L	R	Suspension	Asian	EAS	CHB	11:01	24:02:00	0.979342797593924	15:01	52:01:00	0.832223497281476	04:01	12:02	0.997344483719848	03:01	05:05	0.799618758959715	02:01	05:01	0.963326597137683	03:01	03:02	0.983968377297278	04:06	11:01	0.455509261315516
SIDM00313	L-1236	1330935	Hodgkin_lymphoma		MSS/MSI-L	R	Suspension	Caucasian	AMR	PUR	02:01	02:01	0.972798665997958	51:01:00	51:01:00	0.974393308144657	02:02	02:02	0.999998553468587	01:04	01:04	0.769301321804146	04:01	04:01	0.602468248814225	05:03	05:03	0.999879386988791	14:01	14:01	0.89659447775642
SIDM00327	L-428	907322	Hodgkin_lymphoma		MSS/MSI-L	R	Suspension	Caucasian	EUR	IBS	03:01	03:01	0.957772062709936	35:03:00	35:03:00	0.990294088825557	04:01	04:01	0.999999999945621	05:05	05:05	0.99998117415866	04:01	04:01	0.99177963202717	03:01	03:01	0.99999985596044	12:01	12:01	0.98589226117792
SIDM00329	L-540	907323	Hodgkin_lymphoma		MSS/MSI-L	R	Suspension	Caucasian	EUR	IBS	03:01	11:01	0.93171333543108	51:01:00	51:01:00	0.979069488062083	02:02	15:02	0.943574571653192	03:01	05:05	0.704858547158066	03:01	11:01	0.598926874502924	03:01	03:02	0.947565621297364	04:04	11:01	0.413988034951053
SIDM00813	RPMI-6666	909701	Hodgkin_lymphoma		MSS/MSI-L	R	Suspension	Caucasian	EUR	IBS	02:01	03:01	0.988304308813063	07:02	18:01	0.978832005362589	07:01	07:02	0.997969015780081	01:02	01:02	0.998540730721962	04:01	04:02	0.966834577225471	06:02	06:02	0.980653156230701	15:01	15:01	0.99745186617906
SIDM00422	SUP-HD1	1331039	Hodgkin_lymphoma		MSS/MSI-L	R	Suspension	Caucasian	EUR	IBS	01:01	01:01	0.990550911447742	38:01:00	38:01:00	0.845580547706693	12:03	12:03	0.997614046047005	01:03	01:03	0.991524168794976	02:01	02:01	0.920629494614386	06:03	06:03	0.996507294956866	13:01	13:01	0.998629125488069
SIDM00553	KY821	907300	leukemia	LAML	MSS/MSI-L	R	Suspension	NA	EAS	JPT	02:07	33:03:00	0.954280890978265	44:03:00	46:01:00	0.991521273066522	01:02	14:03	0.875392748368811	01:02	01:03	0.976502921160811	02:02	04:01	0.751654472532742	06:01	06:04	0.999600938504148	08:03	13:02	0.977595463160187
SIDM00657	MV-4-11	908156	leukemia		MSS/MSI-L	D/F12	Suspension	Caucasian	EUR	TSI	03:01	68:01:00	0.868518259510627	14:02	40:01:00	0.208817059911659	08:02	15:02	0.847357106185623	01:01	01:02	0.69034081263851	02:01	04:01	0.899971616066101	05:01	06:09	0.654974808905354	01:01	13:02	0.712052616370666
SIDM01086	RS4-11	909703	leukemia	ALL	MSI-H	R	Suspension	Caucasian	EUR	TSI	03:01	32:01:00	0.883293872101503	14:02	37:01:00	0.999999972915525	06:02	08:02	0.998042099710872	01:03	05:05	0.995653345934861	02:01	04:01	0.992031400168638	03:01	06:03	0.997008603975839	13:01	13:03	0.999999739853006
SIDM01076	697	906800	lymphoblastic_leukemia		MSS/MSI-L	R	Suspension	Caucasian	EUR	IBS	02:01	26:01:00	0.951428707402345	07:02	15:01	0.89260289974516	03:03	07:02	0.9680483835507	01:01	01:01	0.920005529800403	02:01	04:01	0.975268544859102	05:01	05:01	0.999365125354673	01:01	01:01	0.914066639561924
SIDM00211	ALL-PO	910944	lymphoblastic_leukemia	ALL	MSS/MSI-L	R	Suspension	NA	EUR	TSI	01:01	02:05	0.9603078186845	15:01	50:01:00	0.923924480986271	03:04	06:02	0.658894807367089	03:01	05:05	0.793157130784299	04:01	05:01	0.128779936418562	03:01	03:02	0.880070392782695	04:01	11:01	0.298346643931507
SIDM01245	BE-13	906763	lymphoblastic_leukemia	ALL	MSS/MSI-L	R	Suspension	NA	EUR	IBS	23:01	24:02:00	0.986738859706529	35:02:00	44:03:00	0.898163338731474	04:01	04:01	0.981177434669132	05:05	05:05	0.991652083722988	02:01	04:02	0.977408237021053	03:01	03:01	0.998957154316779	11:01	11:04	0.432255496028649
SIDM00121	CCRF-CEM	905952	lymphoblastic_leukemia	ALL	MSS/MSI-L	R	Suspension	NA	EUR	TSI	01:01	31:01:00	0.999918699130072	08:01	40:01:00	0.949492492547643	03:04	07:01	0.999644782184328	02:01	05:01	0.999999999790474	04:01	13:01	0.993603526814854	02:01	02:02	0.999988076357864	03:01	07:01	0.999999999619131
SIDM01259	GR-ST	906877	lymphoblastic_leukemia	ALL	MSI-H	R	Suspension	NA	EAS	CHB	11:01	26:01:00	0.517735141403926	40:02:00	44:03:00	0.403713921859158	03:03	07:02	0.81117121939192	01:02	04:01	0.840415852592105	02:01	02:01	0.53984035368295	04:02	06:04	0.804874510202294	08:02	13:02	0.811248259004033
SIDM00289	HAL-01	949153	lymphoblastic_leukemia	ALL	MSS/MSI-L	R	Suspension	NA	EAS	JPT	02:01	02:06	0.773878136556191	15:01	35:01:00	0.36236032847562	03:03	03:03	0.925250521641492	01:02	03:01	0.980813698011218	05:01	05:01	0.978947807999125	03:02	06:02	0.969879034384467	04:06	15:01	0.494680618837739
SIDM01007	KARPAS-45	907272	lymphoblastic_leukemia	ALL	MSS/MSI-L	R	Suspension	NA	EUR	IBS	02:01	03:01	0.96861520897417	15:01	40:01:00	0.976604978146733	03:03	03:04	0.990320722657606	01:03	02:01	0.776841425470364	01:01	04:01	0.998465963834587	02:02	06:03	0.629852062206687	07:01	13:01	0.96844133369136
SIDM01003	KE-37	907277	lymphoblastic_leukemia	ALL	MSS/MSI-L	R	Suspension	Caucasian	EUR	TSI	11:01	30:01:00	0.99461748953244	35:01:00	44:02:00	0.975237063360096	04:01	05:01	0.999997330323494	01:01	03:03	0.966851536092775	04:01	04:02	0.964278893463199	03:01	05:01	0.989367468745072	01:03	04:01	0.572523159398907
SIDM00549	LC4-1	907787	lymphoblastic_leukemia	ALL	MSS/MSI-L	R	Suspension	NA	EAS	JPT	24:02:00	33:03:00	0.884777032863891	44:03:00	54:01:00	0.968378319753538	01:02	14:03	0.999916702477105	01:02	03:01	0.984755795360002	04:01	05:01	0.991154452988809	03:02	06:04	0.985281286285895	04:03	13:02	0.51214509635303
SIDM00145	MOLT-4	905958	lymphoblastic_leukemia	ALL	MSI-H	R	Suspension	Caucasian	EUR	IBS	01:01	25:01:00	0.745784397242539	18:01	57:01:00	0.99993187663765	06:02	12:03	0.988140102652497	02:01	05:05	0.999990563734018	02:01	02:01	0.9543619540403	02:02	03:01	0.999905157354706	07:01	12:01	0.993207875577118
SIDM00364	P30-OHK	909252	lymphoblastic_leukemia	ALL	MSI-H	R	Suspension	NA	EAS	CHB	24:02:00	24:02:00	0.87909873224724	40:02:00	52:01:00	0.284794975114363	01:02	12:02	0.968141453374161	03:01	03:02	0.679544260755267	02:01	05:01	0.938031846505988	03:02	03:03	0.976133622419276	04:03	09:01	0.456455549441429
SIDM01176	SUP-B15	1247871	lymphoblastic_leukemia	ALL	MSS/MSI-L	D/F12	Suspension	Caucasian	EUR	TSI	03:01	11:01	0.881613892620993	51:01:00	52:01:00	0.981275247356334	12:02	14:02	0.961517869860399	01:01	01:03	0.985719877149433	01:01	17:01	0.987949203186917	05:01	06:03	0.992934031662121	01:01	13:01	0.991180807636871
SIDM00233	ATN-1	910687	lymphoblastic_T_cell_leukaemia	ALL	MSS/MSI-L	R	Suspension	NA	EAS	JPT	11:01	24:02:00	0.355567464168767	54:01:00	67:01:00	0.704455729548117	01:02	07:02	0.986370113425232	01:02	03:03	0.668107054133984	05:01	05:01	0.47278462302083	04:01	06:02	0.942845149964924	04:05	15:01	0.986976643602499
SIDM00342	LOUCY	907789	lymphoblastic_T_cell_leukaemia	ALL	MSS/MSI-L	R	Suspension	Caucasian	EUR	IBS	02:01	03:01	0.966909372849131	07:02	44:02:00	0.975704937350887	05:01	07:02	0.999998765595272	01:03	01:04	0.463068585798705	02:01	04:01	0.973986213046924	05:03	06:03	0.542598352463292	13:01	14:01	0.493589938557025
SIDM00433	MOLT-13	908146	lymphoblastic_T_cell_leukaemia	ALL	MSI-H	R	Suspension	Caucasian	EUR	TSI	11:01	69:01:00	0.638328628808541	49:01:00	55:01:00	0.993005669678865	03:03	07:01	0.990404729441612	01:02	01:04	0.844552214186291	03:01	104:01:00	0.753862906168418	05:03	06:04	0.926602066151655	13:02	14:01	0.962050553698377
SIDM00431	MOLT-16	908147	lymphoblastic_T_cell_leukaemia	ALL	MSS/MSI-L	R	Suspension	African	AFR	GWD	23:01	30:02:00	0.959341357394793	14:02	14:02	0.869412578417614	08:02	08:02	0.852761067837395	01:02	02:01	0.900023039719256	01:01	11:01	0.205286485384115	02:02	06:02	0.48840452331478	07:01	15:03	0.76042369119468
SIDM00463	P12-ICHIKAWA	909251	lymphoblastic_T_cell_leukaemia	ALL	MSS/MSI-L	R	Suspension	Asian	EAS	JPT	02:07	24:02:00	0.569322759725211	52:01:00	54:01:00	0.928977792385326	01:02	12:02	0.99879466078272	03:02	03:03	0.4614612152762	02:01	05:01	0.965949733081603	03:03	04:01	0.990602219063319	04:05	09:01	0.998768731466119
SIDM00451	PF-382	909260	lymphoblastic_T_cell_leukaemia	ALL	MSS/MSI-L	R	Suspension	Caucasian	EUR	TSI	01:01	11:01	0.931974523509788	08:01	44:02:00	0.989532647103847	05:01	07:01	0.999998109695548	05:01	05:05	0.995967870136766	04:01	04:02	0.980488119125352	02:01	03:01	0.999155321297611	03:01	11:01	0.664143163836077
SIDM00403	RPMI-8402	909702	lymphoblastic_T_cell_leukaemia	ALL	MSS/MSI-L	R	Suspension	Caucasian	EUR	IBS	01:01	29:01:00	0.997519376662078	07:05	38:01:00	0.929776171876209	12:03	15:05	0.994864791894067	01:03	01:05	0.623562401537955	02:01	04:01	0.979076151256058	05:01	06:03	0.767699383975685	10:01	13:01	0.975218350081436
SIDM01154	SUP-T1	909743	lymphoblastic_T_cell_leukaemia	ALL	MSS/MSI-L	R	Suspension	Caucasian	EUR	TSI	24:02:00	68:01:00	0.947627833857077	08:01	18:01	0.85358001988439	07:01	07:02	0.99980608482134	01:03	05:01	0.997184037027877	04:01	04:02	0.891422631176719	02:01	06:03	0.995146883436212	03:01	13:01	0.983998176690787
SIDM00949	DEL	906836	lymphoid_neoplasm other		MSS/MSI-L	R	Suspension	Caucasian	EUR	TSI	02:01	25:01:00	0.906953357013902	14:01	27:02:00	0.7094327687981	05:01	08:02	0.961273863957468	02:01	04:01	0.931094112427252	03:01	04:02	0.665827399825903	02:02	04:02	0.994944731757154	07:01	08:01	0.85870162348946
SIDM01049	EHEB	906854	lymphoid_neoplasm other	CLL	MSS/MSI-L	R	Suspension	Caucasian	EUR	TSI	02:01	02:01	0.987138808321752	15:01	27:05:00	0.943960488359041	01:02	03:03	0.966948617184595	01:01	01:02	0.874106301689828	01:01	04:02	0.948425108435983	05:01	06:02	0.72888847047228	01:01	15:01	0.773642106612708
SIDM01048	EJM	1297447	lymphoid_neoplasm other	MM	MSS/MSI-L	D/F12	Semi-Adherent	Caucasian	EUR	IBS	01:01	32:01:00	0.997616632258238	08:01	55:01:00	0.999999775474109	03:03	07:01	0.99353856339663	03:03	05:01	0.948081036087004	04:01	04:01	0.98846975366194	02:01	03:01	0.968422313030058	03:01	04:07	0.732191225507415
SIDM01251	H9	907043	lymphoid_neoplasm other		MSS/MSI-L	R	Suspension	NA	EUR	IBS	01:01	01:01	0.952871406656878	15:01	15:01	0.982683329587224	03:03	03:03	0.98402352652382	03:01	03:01	0.615869852907654	04:02	04:02	0.597571733272894	03:02	03:02	0.989500780140375	04:01	04:01	0.955851735298956
SIDM01013	JVM-2	907269	lymphoid_neoplasm other	CLL	MSS/MSI-L	R	Suspension	Caucasian	EUR	IBS	02:01	68:01:00	0.943503579961677	07:02	55:01:00	0.996502980566222	03:03	07:02	0.979131271635861	02:01	05:05	0.98981889325889	04:01	04:01	0.977570684711077	02:02	03:01	0.977184419222027	07:01	11:01	0.760578453323167
SIDM01012	JVM-3	907270	lymphoid_neoplasm other	CLL	MSS/MSI-L	R	Suspension	Caucasian	EUR	TSI	01:01	01:01	0.999858121437821	08:01	08:01	0.999999999892155	07:01	07:01	0.999997858195844	05:01	05:01	0.999999999686065	01:01	04:01	0.997614322021193	02:01	02:01	0.999999999923819	03:01	03:01	0.999999999999866
SIDM00096	SR	905965	lymphoid_neoplasm other		MSS/MSI-L	R	Suspension	Caucasian	EUR	IBS	02:01	03:01	0.905691954023128	37:01:00	39:01:00	0.838600414614246	06:02	12:03	0.997838479659781	01:01	01:02	0.997158328539696	04:01	04:01	0.983687283145688	05:01	05:02	0.998253359376752	01:01	16:01	0.981781571970145
SIDM01102	WIL2-NS	1331049	lymphoid_neoplasm other		MSS/MSI-L	R	Suspension	NA	EUR	IBS	01:01	02:01	0.966852107396777	51:01:00	57:01:00	0.946587161320317	06:02	14:02	0.994802214932553	02:01	02:01	0.999982811344956	13:01	16:01	0.919440891601046	02:02	03:03	0.998385245326479	07:01	07:01	0.999999987672121
SIDM00412	WSU-NHL	909785	lymphoid_neoplasm other		MSI-H	R	Suspension	NA	EUR	TSI	02:01	02:01	0.984556154678624	44:02:00	44:02:00	0.970898723861897	05:01	07:04	0.993289518368956	01:01	01:02	0.994123313082964	04:01	04:02	0.89283824062415	05:01	05:02	0.999493766649164	01:01	16:01	0.934969226240488
SIDM00410	YT	946358	lymphoid_neoplasm other	ALL	MSS/MSI-L	D/F12	Suspension	NA	EAS	JPT	26:01:00	31:01:00	0.547333120437093	48:01:00	54:01:00	0.431015702160923	01:02	08:01	0.778086178250382	01:02	01:04	0.709611218194908	02:01	02:01	0.937679639013604	05:03	06:02	0.708597831638966	14:04	15:01	0.349075913983192
SIDM00900	ARH-77	906765	myeloma	MM	MSS/MSI-L	R	Suspension	NA	EUR	IBS	02:01	03:01	0.966502918764422	15:01	35:03:00	0.801204746306676	03:04	04:01	0.96214375645771	03:01	05:05	0.934598041397145	02:01	03:01	0.320535878622681	03:01	03:02	0.988549214084309	04:01	12:01	0.958984452383844
SIDM00632	IM-9	753563	myeloma	MM	MSS/MSI-L	R	Suspension	NA	EUR	TSI	02:01	02:05	0.899381693294191	49:01:00	56:01:00	0.647609810888669	01:02	07:01	0.999964794945739	01:01	03:03	0.961231249490307	04:01	04:01	0.989269092515171	03:02	05:01	0.994277524390086	01:01	04:05	0.974132394149557
SIDM01020	KMS-12-BM	907281	myeloma	MM	MSS/MSI-L	R	Suspension	Asian	EAS	JPT	26:01:00	33:03:00	0.931913316816614	35:01:00	44:03:00	0.988890140430888	03:03	14:03	0.969747620723294	01:02	03:03	0.604536095558647	03:01	04:01	0.321058445043749	04:02	06:04	0.515003224140483	04:05	13:02	0.357458658968206
SIDM00312	L-363	924239	myeloma	MM	MSS/MSI-L	R	Suspension	Caucasian	EUR	IBS	02:01	31:01:00	0.992310915663697	07:02	40:01:00	0.983782514949062	03:04	07:02	0.999107832334382	01:02	03:01	0.882017327493785	04:01	04:02	0.977726578014832	03:02	06:03	0.570965140344863	04:04	15:01	0.642763082231218
SIDM00340	LP-1	907791	myeloma	MM	MSS/MSI-L	D/F12	Suspension	Caucasian	EUR	IBS	26:01:00	30:01:00	0.726631568233238	18:01	35:03:00	0.870376114961707	04:01	07:01	0.999999994197656	03:01	05:05	0.94866730634464	02:01	04:01	0.44892278952622	03:01	03:02	0.983795179293325	04:01	11:04	0.79622558698858
SIDM01265	MM1S	1659818	myeloma	MM	MSS/MSI-L	R	Suspension	African	AFR	GWD	23:01	24:02:00	0.835501257662304	39:10:00	42:01:00	0.133577141129944	12:03	17:01	0.763460679839899	05:01	05:05	0.40759069681181	01:01	02:01	0.70180290854989	03:01	03:01	0.418535112310316	08:04	11:03	0.201968310270292
SIDM00434	MOLP-8	1330950	myeloma	MM	MSS/MSI-L	R	Suspension	Asian	EAS	JPT	03:02	24:02:00	0.853990661184886	13:02	52:01:00	0.999743007218826	06:02	12:02	0.999996179038562	01:03	02:01	0.980756899260431	05:01	17:01	0.988412843976255	02:02	06:01	0.998828517340637	07:01	15:02	0.999963993536027
SIDM01148	NCI-H929	724825	myeloma	MM	MSS/MSI-L	R	Suspension	Caucasian	EUR	TSI	03:01	24:02:00	0.966565598101832	07:02	18:01	0.941482681644773	07:01	07:02	0.999999989552128	01:02	03:01	0.956135922670662	03:01	04:01	0.595689091171168	03:02	06:02	0.957422126517718	04:04	15:01	0.58511152489737
SIDM00457	OPM-2	909249	myeloma	MM	MSS/MSI-L	R	Suspension	Asian	EAS	JPT	24:02:00	24:02:00	0.776109037832306	07:02	56:01:00	0.122412652231527	04:01	07:02	0.953963865090254	01:01	03:01	0.960999991536945	02:01	04:02	0.644986407928838	03:02	05:01	0.9844150737862	01:01	04:06	0.365493105376013
SIDM00087	RPMI-8226	905964	myeloma	MM	MSS/MSI-L	R	Suspension	African	AFR	GWD	30:01:00	68:02:00	0.996276991784588	15:03	15:10	0.843304287154118	02:10	03:04	0.534234536127178	02:01	05:01	0.845143460769092	01:01	01:01	0.19936279518777	02:01	02:02	0.471726928158657	03:01	07:01	0.586605578525883
SIDM00391	SK-MM-2	753612	myeloma	MM	MSS/MSI-L	R	Suspension	Caucasian	EUR	IBS	30:01:00	68:01:00	0.997608153591608	49:01:00	51:01:00	0.955978764705483	07:01	15:02	0.682308597636451	01:02	01:02	0.924396412921892	04:01	15:01	0.941670616891952	06:04	06:04	0.957069535534757	13:02	13:02	0.993046313722251
SIDM00417	U-266	753615	myeloma	MM	MSS/MSI-L	R	Semi-Adherent	Caucasian	EUR	TSI	02:01	03:01	0.992389179985081	07:02	40:01:00	0.996473224707779	03:04	07:02	0.997291355968076	01:02	05:01	0.999638241935167	02:01	04:01	0.978707338429148	02:01	06:02	0.995947384533076	03:01	15:01	0.998202198522643
SIDM00994	ALL-SIL	1295740	T_cell_leukemia	ALL	MSS/MSI-L	R	Suspension	Caucasian	EUR	TSI	02:01	30:02:00	0.623689427817383	14:02	15:01	0.985263955456568	03:03	08:02	0.984189618161956	01:01	05:05	0.994745465146662	04:01	04:01	0.613053191278746	03:01	05:01	0.999246279201608	01:02	11:01	0.605724929383394
SIDM00946	DND-41	1297446	T_cell_leukemia	ALL	MSI-H	R	Suspension	Caucasian	EUR	IBS	02:01	32:01:00	0.993853141617746	15:17	27:05:00	0.998940957197759	01:02	07:01	0.999859664408136	01:01	01:02	0.972986075521232	02:01	04:01	0.867539206988182	05:01	06:04	0.984728757725644	01:01	13:02	0.748112284272844
SIDM00671	HH	907056	T_cell_leukemia		MSS/MSI-L	R	Suspension	Caucasian	EUR	IBS	01:01	01:01	0.994986427827375	08:01	37:01:00	0.999999798308801	06:02	07:01	0.999997943201321	01:02	01:02	0.99877532411159	01:01	01:01	0.998551518050559	06:02	06:02	0.980742939771237	15:01	15:01	0.996801726595497
SIDM01016	Jurkat	998184	T_cell_leukemia	ALL	MSI-H	R	Suspension	Caucasian	EUR	IBS	03:01	03:01	0.927835845842862	07:02	35:03:00	0.868475398111738	04:01	07:02	0.999999999639844	01:02	02:01	0.982062719543955	02:01	04:02	0.959578293098295	02:02	06:03	0.630570983784312	07:01	15:01	0.993187831109175
SIDM00199	CS1	1290795	bone_other		MSS/MSI-L	R	Adherent	NA	EUR	IBS	03:01	03:01	0.988330302080861	07:02	07:02	0.987504057841326	07:02	07:02	0.999999996440356	01:02	01:02	0.999177584397091	04:01	04:01	0.99122676686681	06:02	06:02	0.994887725036806	15:01	15:01	0.996481102341757
SIDM01112	SJSA-1	909717	bone_other		MSS/MSI-L	R	Adherent	African	AFR	GWD	30:02:00	74:01:00	0.806759039138382	07:02	57:03:00	0.231360672295022	15:05	18:01	0.357514492438183	01:02	01:02	0.904321944034915	06:02	06:02	0.313589798652323	06:02	06:02	0.720162258555191	15:03	15:03	0.802104555923403
SIDM00929	CAL-78	1290765	chondrosarcoma		MSS/MSI-L	R	Adherent	Caucasian	EUR	TSI	29:01:00	32:01:00	0.799843487895435	18:01	55:01:00	0.89608953449377	03:03	12:03	0.851198825114834	01:04	01:04	0.574028759605922	02:01	04:01	0.683401270902362	05:03	05:03	0.817470899378474	14:01	14:01	0.832800094532905
SIDM00176	CHSA8926	1303912	chondrosarcoma		MSS/MSI-L	R	Adherent	NA	NA	NA	NA	NA	NA	NA	NA	NA	NA	NA	NA	NA	NA	NA	NA	NA	NA	NA	NA	NA	NA	NA	NA
SIDM00535	H-EMC-SS	907290	chondrosarcoma		MSS/MSI-L	D/F12	Adherent	NA	EAS	JPT	24:02:00	24:02:00	0.885543764321659	15:18	52:01:00	0.989737741808708	07:04	12:02	0.998629684487561	01:03	03:03	0.542914369575435	04:01	14:01	0.474565648888802	03:01	06:01	0.982447704935868	04:01	15:02	0.923404775237312
SIDM00961	CADO-ES1	753539	ewings_sarcoma		MSS/MSI-L	R	Suspension	Asian	EAS	JPT	11:01	24:02:00	0.808337679030294	15:01	40:01:00	0.496258919120807	04:01	07:02	0.952861896553586	03:01	03:03	0.421604085178096	02:01	05:01	0.94835224961692	04:01	04:02	0.533278202183891	04:05	04:10	0.491617733832259
SIDM00266	ES1	949158	ewings_sarcoma		MSS/MSI-L	R	Adherent	NA	EUR	IBS	02:01	29:02:00	0.994571100312561	15:01	44:03:00	0.980727361063611	03:03	16:01	0.977039652689539	02:01	03:01	0.961069679590001	04:01	04:01	0.992715744023458	02:02	03:02	0.978213154878921	04:04	07:01	0.762739072651226
SIDM00265	ES3	684055	ewings_sarcoma		MSS/MSI-L	R	Adherent	NA	EUR	TSI	02:01	02:01	0.914158226378663	07:02	40:01:00	0.698504032681055	03:04	04:01	0.98482511361282	01:02	03:01	0.932109151877842	01:01	02:01	0.972757341432559	03:02	06:02	0.966500559646358	04:01	15:01	0.978271073139051
SIDM00264	ES4	949156	ewings_sarcoma		MSS/MSI-L	R	Adherent	NA	EUR	IBS	01:01	11:01	0.994149855497102	08:01	35:01:00	0.978993962632107	04:01	07:01	0.999986902285684	01:01	05:01	0.991454049260702	04:01	04:01	0.994136130199318	02:01	05:01	0.999999999695219	01:01	03:01	0.58979075455413
SIDM00263	ES5	684057	ewings_sarcoma		MSS/MSI-L	R	Adherent	NA	EUR	TSI	02:01	26:01:00	0.851075375989434	40:01:00	44:02:00	0.985022727613484	03:04	05:01	0.680724555367433	01:02	01:02	0.996477331277105	03:01	04:01	0.76529044263095	06:02	06:04	0.976125834541886	13:02	15:01	0.993596584714407
SIDM00269	ES7	684059	ewings_sarcoma		MSS/MSI-L	R	Adherent	NA	EUR	TSI	02:01	24:02:00	0.978694072103299	07:05	15:01	0.935782671423747	03:03	15:05	0.810500507633473	01:05	03:03	0.402811732919943	03:01	04:02	0.78289678142762	03:01	05:01	0.657060916380755	04:01	10:01	0.696185781158053
SIDM00261	ES8	949155	ewings_sarcoma		MSS/MSI-L	R	Adherent	NA	EUR	IBS	01:01	24:02:00	0.989179039509233	08:01	18:01	0.99999999944744	05:01	07:01	0.999997507593077	05:01	05:01	0.99999999960131	02:01	04:01	0.46994527841729	02:01	02:01	0.994676814599792	03:01	03:01	0.999999999735332
SIDM00205	EW-1	949163	ewings_sarcoma		MSS/MSI-L	R	Semi-Adherent	NA	AMR	PUR	03:01	29:02:00	0.998999015132691	14:01	44:03:00	0.984145442369584	08:02	16:01	0.960663176303041	02:01	02:01	0.999985731504238	04:01	04:02	0.79534442344362	02:02	02:02	0.999572928362445	07:01	07:01	0.999825902707034
SIDM00203	EW-11	684062	ewings_sarcoma		MSS/MSI-L	R	Adherent	NA	EUR	TSI	23:01	26:01:00	0.989518625772214	38:01:00	50:01:00	0.808860365573641	04:01	12:03	0.979114095841129	03:01	05:05	0.804908868358747	02:01	04:02	0.970467380287388	03:01	03:02	0.986405754647216	04:02	11:01	0.305226945251999
SIDM00200	EW-12	949162	ewings_sarcoma		MSS/MSI-L	R	Suspension	NA	EUR	IBS	32:01:00	32:01:00	0.994188995825174	07:02	07:02	0.99360081628615	07:02	07:02	0.999999989670693	01:02	01:02	0.999290895681603	04:01	04:01	0.893184690949598	06:02	06:02	0.992615620628736	15:01	15:01	0.997272732878964
SIDM00621	EW-13	949166	ewings_sarcoma		MSS/MSI-L	R	Suspension	NA	EUR	IBS	02:05	24:02:00	0.981731785078295	35:02:00	58:01:00	0.833265770183022	04:01	07:01	0.999999912287091	01:01	02:01	0.982988563323336	03:01	04:01	0.783920227621752	02:02	05:01	0.999962869597359	01:02	07:01	0.970126407972846
SIDM00198	EW-16	949165	ewings_sarcoma		MSS/MSI-L	R	Adherent	NA	EUR	IBS	02:01	02:01	0.982165449931038	44:03:00	51:01:00	0.87780457448868	05:01	16:01	0.67944615948864	01:02	01:03	0.995807036998343	01:01	03:01	0.70710453304898	06:02	06:03	0.988255167970765	13:01	15:01	0.977565651291125
SIDM00197	EW-18	949164	ewings_sarcoma		MSS/MSI-L	R	Suspension	NA	EUR	IBS	03:01	03:01	0.954325767472893	14:02	51:01:00	0.977140540458221	08:02	15:02	0.972878084450071	03:03	05:01	0.921205926026786	02:01	04:01	0.950110427922338	02:01	03:01	0.963064984183074	03:01	04:08	0.518568473185273
SIDM00196	EW-22	949167	ewings_sarcoma		MSS/MSI-L	R	Adherent	NA	EUR	TSI	01:01	02:01	0.956834829517961	08:01	57:01:00	0.997982148547569	06:02	07:01	0.999997619628778	02:01	05:01	0.999981715257305	01:01	11:01	0.967350751551274	02:01	03:03	0.985608560740653	03:01	07:01	0.999999991200955
SIDM00195	EW-24	949168	ewings_sarcoma		MSS/MSI-L	R	Semi-Adherent	NA	EUR	TSI	24:02:00	26:01:00	0.481449842391171	15:17	56:01:00	0.918218032340538	01:02	07:01	0.999999951733667	01:02	03:01	0.953463203189089	03:01	04:01	0.491769306907877	03:02	06:04	0.950990756307077	04:04	13:02	0.839421594426674
SIDM00202	EW-3	949161	ewings_sarcoma		MSS/MSI-L	R	Adherent	NA	AMR	PUR	02:01	31:01:00	0.287351956178735	27:05:00	35:01:00	0.368674624530095	02:02	04:01	0.973176585531526	01:02	05:05	0.866062824943111	04:01	04:02	0.913241349337751	03:01	05:02	0.753710689954726	11:04	16:01	0.375544716787973
SIDM00201	EW-7	949160	ewings_sarcoma		MSS/MSI-L	R	Semi-Adherent	NA	EUR	IBS	02:01	03:01	0.96537779150479	35:01:00	51:01:00	0.977580641771598	04:01	15:02	0.95605238743646	01:01	01:02	0.997943630159282	11:01	17:01	0.937764093928497	05:01	06:02	0.997245853295264	01:01	15:01	0.989566978844914
SIDM01111	SK-ES-1	684072	ewings_sarcoma		MSS/MSI-L	R	Semi-Adherent	Caucasian	EUR	TSI	02:01	11:01	0.94911444804676	07:02	44:02:00	0.99109505434232	05:01	07:02	0.99999863332544	01:02	01:02	0.999010083485505	04:01	04:01	0.934423077687994	06:02	06:02	0.992559315641249	15:01	15:01	0.997879720432763
SIDM01097	SK-PN-DW	909731	ewings_sarcoma		MSS/MSI-L	D/F12	Adherent	NA	EUR	IBS	02:01	03:01	0.979227517464979	07:02	40:01:00	0.857106331381303	03:03	07:02	0.851088514372773	01:02	03:01	0.923522323085396	02:01	04:01	0.594339152211923	03:02	06:03	0.617856548896028	04:04	15:01	0.749791865533098
SIDM00419	TC-71	1240221	ewings_sarcoma		MSS/MSI-L	D/F12	Adherent	Caucasian	EUR	IBS	02:01	68:01:00	0.924194126532044	15:01	44:02:00	0.982096284399956	03:03	05:01	0.966817900603874	03:01	04:01	0.908176781746627	02:01	03:01	0.657713689958359	03:02	04:02	0.984225148634896	04:01	08:01	0.961206906434052
SIDM00930	CAL-72	906827	osteosarcoma		MSS/MSI-L	D/F12	Adherent	NA	AFR	GWD	23:01	30:02:00	0.548369879780806	14:02	15:10	0.310343759273893	03:02	08:04	0.612031618730165	05:01	05:01	0.50979379231196	06:02	11:01	0.157785151432555	02:01	03:01	0.530634195766113	03:01	11:02	0.79959522548873
SIDM00858	G-292 Clone A141B1	1290807	osteosarcoma		MSS/MSI-L	R	Adherent	Caucasian	EUR	TSI	24:02:00	24:02:00	0.98246161915302	07:02	07:02	0.9893688668085	07:02	07:02	0.999999999987796	01:02	01:02	0.999177584397091	04:01	04:01	0.997557600757365	06:02	06:02	0.994887725036806	15:01	15:01	0.996481102341757
SIDM00806	HOS	907060	osteosarcoma		MSS/MSI-L	D/F12	Adherent	Caucasian	AMR	PUR	02:01	02:01	0.977231733975804	52:01:00	52:01:00	0.904389254241542	12:02	12:02	0.994509126974849	01:02	01:02	0.283638643724025	02:01	02:01	0.913947326435079	05:02	05:03	0.457917571609254	15:02	16:02	0.40205038922962
SIDM00584	HuO-3N1	909977	osteosarcoma		MSS/MSI-L	R	Adherent	NA	EAS	JPT	24:02:00	24:02:00	0.965472707258408	07:02	40:06:00	0.992689467351271	07:02	08:01	0.9727888904068	01:01	03:02	0.590905088056123	04:02	05:01	0.704724662344422	03:03	05:01	0.991044264668506	01:01	09:01	0.998227566091369
SIDM00599	HuO9	907072	osteosarcoma		MSS/MSI-L	R	Adherent	NA	EAS	JPT	24:02:00	33:03:00	0.554497047083127	44:03:00	51:01:00	0.848852867234243	14:02	14:03	0.604362205929051	01:03	04:01	0.182915953060758	02:01	05:01	0.971960696042972	03:01	03:02	0.471037362163946	08:02	08:03	0.402643074203353
SIDM00525	MG-63	908131	osteosarcoma		MSS/MSI-L	D/F12	Adherent	Caucasian	EUR	TSI	01:01	01:01	0.999858121437821	08:01	08:01	0.999999999892155	07:01	07:01	0.999997858195844	05:01	05:01	0.999999995962037	01:01	04:02	0.95997870680205	02:01	02:01	0.999999997785526	03:01	03:01	0.999999999999795
SIDM00242	NOS-1	925345	osteosarcoma		MSS/MSI-L	R	Adherent	NA	EAS	CHB	26:01:00	31:01:00	0.782167573845487	51:01:00	55:02:00	0.375811216663877	01:02	14:02	0.78637392007132	03:03	04:01	0.593386274307003	05:01	05:01	0.97130234115466	04:01	04:02	0.993973012082533	04:05	08:02	0.942486128385102
SIDM00569	NY	910849	osteosarcoma		MSS/MSI-L	D/F12	Adherent	NA	EAS	JPT	26:01:00	26:01:00	0.927193748195927	55:02:00	55:02:00	0.540428081183232	03:03	03:03	0.846052101796502	01:03	01:03	0.959210989221647	02:01	02:01	0.529312111796761	06:01	06:01	0.999484189871005	08:03	08:03	0.97845716518341
SIDM01084	Saos-2	909707	osteosarcoma		MSS/MSI-L	R	Adherent	Caucasian	EUR	TSI	02:01	24:02:00	0.871183255661951	13:02	44:02:00	0.938566460184703	06:02	07:04	0.999422059986484	05:05	05:05	0.973895885288766	02:01	04:01	0.929756388483588	03:01	03:01	0.995141533348413	11:01	12:01	0.478908607489039
SIDM01191	U-2-OS	909776	osteosarcoma		MSS/MSI-L	R	Adherent	Caucasian	EUR	TSI	02:01	32:01:00	0.980773996840716	44:02:00	44:02:00	0.972227606550516	05:01	07:04	0.99993192022189	01:04	03:02	0.457725919833559	04:01	04:01	0.539246390675459	03:03	05:03	0.48893491276902	09:01	14:01	0.649005284096355
SIDM00898	AU565	910704	breast	BRCA	MSS/MSI-L	R	Adherent	Caucasian	EUR	TSI	02:01	03:01	0.694292412449983	14:02	40:01:00	0.973029702844136	03:04	08:02	0.889710754074469	01:02	02:01	0.774026314584286	03:01	03:01	0.666533655980645	02:02	06:04	0.797979702276212	07:01	13:02	0.880630964639207
SIDM00893	BT-20	906801	breast	BRCA	MSS/MSI-L	D/F12	Adherent	Caucasian	EUR	TSI	24:02:00	24:02:00	0.781521001607107	15:01	38:01:00	0.901751441528591	03:03	12:03	0.990575039910234	01:02	03:01	0.5388321854425	03:01	04:01	0.585189804493063	03:02	06:04	0.646268364523499	04:01	13:02	0.401388922538397
SIDM00963	BT-474	946359	breast	BRCA	MSS/MSI-L	R	Adherent	Caucasian	EUR	TSI	01:01	29:02:00	0.567463698887902	07:02	44:03:00	0.777219608594763	07:02	16:01	0.443172879664476	01:02	03:03	0.621091453937719	04:01	05:01	0.774325752054949	03:01	06:02	0.589674366160066	04:01	15:01	0.470814271097453
SIDM00892	BT-483	949093	breast	BRCA	MSS/MSI-L	R	Adherent	Caucasian	EUR	IBS	01:01	24:02:00	0.985680296372505	08:01	15:01	0.992600162603154	03:03	07:01	0.981982456436382	01:03	05:01	0.997924426690313	02:01	04:01	0.969046706653864	02:01	06:03	0.999080624928375	03:01	13:01	0.998296914886275
SIDM00122	BT-549	905951	breast	BRCA	MSS/MSI-L	R	Adherent	Caucasian	EUR	TSI	01:01	02:01	0.982972161633256	15:17	55:01:00	0.999852099247653	03:03	07:01	0.993066216233419	01:02	05:05	0.752812798327171	02:01	04:01	0.8551516801537	03:01	06:04	0.911037199931076	11:01	13:02	0.805028863919057
SIDM00940	CAL-120	906826	breast	BRCA	MSS/MSI-L	D/F12	Adherent	Caucasian	EUR	TSI	03:01	11:01	0.97719352210305	44:02:00	56:01:00	0.66089485363716	01:02	05:01	0.997892093133418	01:01	05:05	0.938238241671511	02:01	03:01	0.792358987711268	03:01	05:01	0.999853450490255	01:01	12:01	0.784255451940238
SIDM00938	CAL-148	924106	breast	BRCA	MSS/MSI-L	D/F12	Suspension	Caucasian	EUR	TSI	11:01	11:01	0.998078287424667	45:01:00	51:01:00	0.731764212961332	06:02	15:02	0.935488808202942	02:01	03:03	0.463643284280042	02:01	04:01	0.743795554629721	03:01	03:03	0.469367689952256	04:01	07:01	0.301785721520406
SIDM00933	CAL-51	910927	breast	BRCA	MSS/MSI-L	D/F12	Adherent	Caucasian	EUR	IBS	24:02:00	29:02:00	0.895978738553173	44:02:00	44:03:00	0.947473503298051	16:01	16:04	0.74509160568699	01:02	05:05	0.993819908330688	02:01	02:01	0.872476311487127	03:01	06:02	0.979867798622331	12:01	15:01	0.929799992936195
SIDM00928	CAL-85-1	910852	breast	BRCA	MSS/MSI-L	D/F12	Adherent	Caucasian	SAS	STU	03:01	11:01	0.937381156600995	50:01:00	52:01:00	0.815871343749157	06:02	12:02	0.968996082337458	01:05	02:01	0.909953877526165	04:01	04:01	0.603160000314477	02:02	05:01	0.999999961354342	07:01	10:01	0.848174657261179
SIDM00920	CAMA-1	946382	breast	BRCA	MSS/MSI-L	D/F12	Adherent	Caucasian	EUR	TSI	02:01	32:01:00	0.996563845213612	15:01	40:02:00	0.99558951724101	02:02	03:03	0.974465624376754	03:01	05:05	0.941688375638954	03:01	04:01	0.531589679876465	03:01	03:02	0.973996166666682	04:04	11:01	0.457867361122082
SIDM00954	COLO-824	906812	breast	BRCA	MSS/MSI-L	R	Adherent	NA	AFR	GWD	01:01	34:02:00	0.879921288890261	07:02	44:03:00	0.143895145311347	04:01	06:02	0.863841368342503	01:02	02:01	0.884195810977695	02:01	06:02	0.247201473557297	02:02	06:02	0.607626828272699	07:01	15:03	0.745274489175592
SIDM01001	DU-4475	906844	breast	BRCA	MSS/MSI-L	R	Suspension	Caucasian	EUR	TSI	03:01	31:01:00	0.783826916303466	07:02	40:01:00	0.958003892485135	03:04	07:02	0.996181809802568	01:02	03:01	0.821572483243264	04:01	04:01	0.966978695038071	03:02	06:02	0.891570404047071	04:01	15:01	0.396804280860143
SIDM01056	EFM-19	906851	breast	BRCA	MSS/MSI-L	R	Adherent	Caucasian	EUR	IBS	29:02:00	33:03:00	0.990178417222039	44:03:00	58:01:00	0.997734482166221	03:02	16:01	0.997173048326851	01:02	02:01	0.999103293673146	02:01	11:01	0.890183801163299	02:02	06:09	0.993828358820999	07:01	13:02	0.999117927731587
SIDM01002	EFM-192A	1290798	breast	BRCA	MSS/MSI-L	R	Adherent	Caucasian	EUR	IBS	01:01	24:02:00	0.948771780600833	07:02	39:01:00	0.667664696822536	07:02	12:03	0.999342993365638	01:02	05:01	0.998321961214619	04:01	04:01	0.993380165121146	02:01	06:02	0.976227463759086	03:01	15:01	0.998832469385622
SIDM01042	EVSA-T	906862	breast	BRCA	MSS/MSI-L	D/F12	Adherent	Caucasian	EUR	TSI	03:01	68:02:00	0.935084703163706	14:02	14:02	0.998000712825833	08:02	08:02	0.971125987555728	01:01	05:05	0.993806900448745	02:01	04:02	0.650393434255439	03:01	05:01	0.999192281789052	01:02	11:04	0.478431411688416
SIDM00866	HCC1143	749710	breast	BRCA	MSS/MSI-L	R	Adherent	Caucasian	EUR	TSI	31:01:00	31:01:00	0.940967038664286	35:08:00	37:01:00	0.542955210376042	04:01	06:02	0.999891515996834	04:01	05:01	0.970343886042573	01:01	04:01	0.608010906979898	02:01	04:02	0.99669441644013	03:01	08:01	0.952593823153557
SIDM00885	HCC1187	749711	breast	BRCA	MSS/MSI-L	R	Suspension	Caucasian	EUR	TSI	01:01	31:01:00	0.865655478266937	08:01	40:01:00	0.989018869210144	03:04	07:01	0.999824335087358	01:01	05:01	0.99777983629717	04:02	09:01	0.51086450302556	02:01	05:01	0.999999984172237	01:01	03:01	0.960830057503153
SIDM00884	HCC1395	749712	breast	BRCA	MSS/MSI-L	R	Adherent	Caucasian	EUR	TSI	11:01	29:02:00	0.788863771046993	08:01	45:01:00	0.996158651163941	06:02	07:01	0.999998939274431	03:01	05:01	0.603690619785577	01:01	02:01	0.979306945558867	02:01	03:02	0.990743701742091	03:01	04:05	0.362024593247164
SIDM00882	HCC1419	907045	breast	BRCA	MSS/MSI-L	R	Adherent	Caucasian	EUR	IBS	02:01	24:02:00	0.981103773356784	15:01	55:01:00	0.316874382352125	01:02	03:03	0.932529914640182	04:01	05:05	0.7429698207108	02:01	04:02	0.480450545990584	03:01	04:02	0.98791926486264	08:01	12:01	0.208227006752749
SIDM00881	HCC1428	1290905	breast	BRCA	MSS/MSI-L	R	Adherent	Caucasian	EUR	IBS	01:01	02:01	0.722338540186027	07:02	07:02	0.975696581957751	07:02	07:02	0.999919113020407	01:01	01:02	0.997756293217278	02:01	03:01	0.65810139312813	05:01	06:02	0.99260713477237	01:01	15:01	0.988884360417348
SIDM00879	HCC1500	1303900	breast	BRCA	MSS/MSI-L	R	Adherent	African	AFR	GWD	02:01	02:02	0.720458161227402	15:10	44:03:00	0.662283361244833	03:04	04:01	0.854707015970737	01:01	01:02	0.515383278319254	01:01	04:01	0.375265196674677	05:01	06:02	0.87341566325397	10:01	15:03	0.520835398488571
SIDM00878	HCC1569	907046	breast	BRCA	MSI-H	R	Adherent	African	AMR	PUR	30:04:00	68:02:00	0.18175796200478	07:02	53:01:00	0.144862800211791	04:01	15:05	0.323380423453172	01:02	01:02	0.617978683271354	02:01	06:02	0.568978898364662	06:02	06:02	0.314986924598547	11:01	15:03	0.143353918461405
SIDM00877	HCC1599	749713	breast	BRCA	MSS/MSI-L	R	Suspension	Caucasian	EUR	TSI	01:01	02:01	0.968468700898458	08:01	13:02	0.99999958768598	06:02	07:01	0.999998927380267	02:01	03:03	0.927084136063984	04:01	04:01	0.909173423360694	02:02	03:01	0.945787168987662	04:01	07:01	0.725533112047389
SIDM00875	HCC1806	907047	breast		MSS/MSI-L	R	Adherent	African	AFR	GWD	23:01	68:01:00	0.849561202921503	15:03	27:05:00	0.0183615907955702	02:02	02:10	0.212827571841897	01:02	05:01	0.389286779879608	04:01	06:02	0.681122780065548	03:01	06:02	0.399362795886166	11:01	11:02	0.207450787631438
SIDM00874	HCC1937	749714	breast	BRCA	MSS/MSI-L	R	Adherent	Caucasian	EUR	IBS	23:01	24:02:00	0.998939914795818	07:02	40:01:00	0.985583778628122	03:04	07:02	0.99953866189516	01:02	04:01	0.918910053599143	02:01	03:01	0.752618084137649	04:02	06:02	0.983543453425929	08:01	15:01	0.872809175328656
SIDM00872	HCC1954	749709	breast	BRCA	MSS/MSI-L	R	Adherent	Caucasian	SAS	ITU	24:02:00	33:03:00	0.797984369360955	35:01:00	40:06:00	0.401718609567326	04:01	15:02	0.941791763872932	01:02	03:01	0.946701326601492	04:01	09:01	0.856293393969466	03:02	05:02	0.96389751508706	04:03	16:02	0.444713898726288
SIDM00870	HCC202	1290906	breast	BRCA	MSS/MSI-L	R	Adherent	Caucasian	EUR	IBS	32:01:00	32:01:00	0.999999807435199	40:02:00	40:02:00	0.450385767898419	15:02	15:02	0.961516934960066	05:05	05:05	0.987993484098453	04:01	04:01	0.958739022477186	03:01	03:01	0.998228323170277	11:01	11:01	0.744728633223778
SIDM00774	HCC2157	749715	breast	BRCA	MSS/MSI-L	D/F12	Suspension	African	AFR	GWD	02:02	30:01:00	0.773588653697269	42:01:00	42:01:00	0.399455199625251	17:01	17:01	0.660622412381693	01:02	04:01	0.934650268756023	01:01	01:01	0.864006467860669	04:02	06:05	0.45132648718588	03:02	13:02	0.867263481515851
SIDM00772	HCC2218	749716	breast	BRCA	MSS/MSI-L	R	Suspension	Caucasian	EUR	IBS	01:01	01:01	0.995165268314208	15:17	57:01:00	0.995071485417059	06:02	07:01	0.996930873472505	01:02	01:04	0.837370272611069	03:01	04:02	0.380475170755392	05:03	06:04	0.893692468256142	13:02	14:01	0.892759198972186
SIDM00675	HCC38	749717	breast	BRCA	MSS/MSI-L	R	Adherent	Caucasian	EUR	TSI	03:01	03:01	0.988330302080861	35:03:00	35:03:00	0.859195519038493	12:03	12:03	0.990056475041533	01:02	01:02	0.999335793248915	04:01	04:01	0.695358794201307	06:02	06:02	0.995125096132813	15:01	15:01	0.996464620395629
SIDM00673	HCC70	907048	breast	BRCA	MSS/MSI-L	R	Adherent	African	AFR	GWD	03:01	30:02:00	0.78972592733297	15:16	51:01:00	0.223364436132301	14:02	16:01	0.573933455515084	01:01	02:01	0.317341630900653	01:01	17:01	0.239182703195703	02:02	05:01	0.419821367916786	01:02	07:01	0.446643429817806
SIDM01062	HDQ-P1	1290922	breast	BRCA	MSS/MSI-L	D/F12	Adherent	Caucasian	EUR	TSI	01:01	26:01:00	0.988581557254226	35:01:00	38:01:00	0.328005684621633	02:02	12:03	0.995927964156398	03:01	05:05	0.945201512471069	02:01	04:01	0.85748379414892	03:01	03:02	0.99721074910081	04:02	11:01	0.587296634778906
SIDM00135	Hs-578-T	905957	breast	BRCA	MSS/MSI-L	D/F12	Adherent	Caucasian	EUR	TSI	03:01	24:02:00	0.949223539350352	35:03:00	40:01:00	0.974883216182127	03:04	04:01	0.999324212524113	01:01	01:02	0.996207857837293	04:01	104:01:00	0.620433060307795	05:01	06:02	0.988865144108338	01:01	15:01	0.995071432126216
SIDM00148	7	905946	breast	BRCA	MSS/MSI-L	D/F12	Adherent	Caucasian	EUR	IBS	02:01	02:01	0.996164816993686	18:01	44:02:00	0.995120366468324	05:01	05:01	0.992389254721839	01:02	05:01	0.993189185859945	02:01	04:01	0.479110640524394	02:01	06:02	0.876788553347174	03:01	15:01	0.995650910903156
SIDM00529	MDA-MB-157	925338	breast	BRCA	MSS/MSI-L	D/F12	Adherent	African	AFR	GWD	30:01:00	30:02:00	0.267228147964067	53:01:00	53:01:00	0.342031476440718	04:01	06:02	0.740516392570799	01:02	03:03	0.415671010472419	01:01	17:01	0.304135841216201	02:02	06:02	0.417595588807885	09:01	15:03	0.600925683955037
SIDM00146	MDA-MB-231	905960	breast	BRCA	MSS/MSI-L	D/F12	Adherent	Caucasian	EUR	TSI	02:01	02:01	0.966913594599548	40:02:00	41:01:00	0.987478392274744	02:02	17:01	0.999447786799786	02:01	05:05	0.981232016105122	02:01	17:01	0.950890916708454	02:02	03:01	0.923000575218512	07:01	11:04	0.61602461332741
SIDM00631	MDA-MB-330	1330941	breast	BRCA	MSS/MSI-L	D/F12	Adherent	NA	EUR	TSI	02:01	02:01	0.993197029928084	40:01:00	44:02:00	0.995623241901335	03:04	05:01	0.706795342684648	01:02	03:03	0.966156780685871	03:01	04:01	0.80910691883967	03:01	06:04	0.986308459705552	04:01	13:02	0.972318212991955
SIDM00528	MDA-MB-361	908121	breast	BRCA	MSS/MSI-L	D/F12	Adherent	Caucasian	EUR	IBS	01:01	24:02:00	0.914040222822886	39:06:00	51:08:00	0.859238657668211	07:02	16:02	0.991354416597055	04:01	04:01	0.992104252494897	04:02	04:02	0.949546941287154	04:02	04:02	0.999999998982108	08:01	08:01	0.993929247133071
SIDM00630	MDA-MB-415	924240	breast	BRCA	MSS/MSI-L	D/F12	Adherent	Caucasian	EUR	TSI	30:02:00	33:01:00	0.896356484436323	14:02	18:01	0.999999999508901	05:01	08:02	0.999999728523768	02:01	03:01	0.949346561303674	03:01	04:02	0.591743916382896	02:02	03:02	0.996303393301993	04:04	07:01	0.823129372623566
SIDM00629	MDA-MB-436	1240172	breast	BRCA	MSS/MSI-L	D/F12	Adherent	Caucasian	EUR	TSI	01:01	01:01	0.999858121437821	08:01	08:01	0.999999999892155	07:01	07:01	0.999997858084108	05:01	05:01	0.99999999968606	04:01	04:01	0.99513378757358	02:01	02:01	0.999999999999817	03:01	03:01	0.999999999999864
SIDM00272	MDA-MB-453	908122	breast	BRCA	MSS/MSI-L	D/F12	Adherent	Caucasian	EUR	TSI	01:01	01:01	0.999858121437821	08:01	08:01	0.999999999892155	07:01	07:01	0.999997858195844	01:03	05:01	0.999818297208832	01:01	02:01	0.453308933990793	02:01	06:03	0.998209890386216	03:01	13:01	0.999997487662017
SIDM00628	MDA-MB-468	908123	breast	BRCA	MSS/MSI-L	D/F12	Adherent	African	AFR	YRI	23:01	30:02:00	0.904816428885117	27:03:00	53:01:00	0.239978303640933	02:02	04:01	0.81816703330703	01:02	02:01	0.441850344257713	01:01	104:01:00	0.222613982275713	02:01	05:01	0.492848241640099	01:02	07:01	0.608117794013339
SIDM00332	MFM-223	910948	breast	BRCA	MSS/MSI-L	D/F12	Adherent	NA	EUR	TSI	01:01	01:01	0.959043975503604	07:02	35:01:00	0.552038943360319	04:01	07:02	0.974363366225974	01:02	05:05	0.961317712530529	04:01	04:01	0.890772066170741	03:01	06:02	0.838294511230557	11:01	15:01	0.357285166669438
SIDM00562	MRK-nu-1	908151	breast	BRCA	MSS/MSI-L	D/F12	Suspension	NA	EAS	JPT	02:01	24:02:00	0.710981701056035	54:01:00	55:02:00	0.452475001660295	01:02	01:02	0.981407643597074	03:01	03:03	0.438596773659178	05:01	05:01	0.92592281139544	03:02	04:01	0.89404737089344	04:05	08:02	0.860593395894802
SIDM00241	OCUB-M	909256	breast	BRCA	MSS/MSI-L	D/F12	Adherent	NA	EAS	JPT	24:02:00	26:01:00	0.598019283799931	07:02	54:01:00	0.90334952334571	01:02	07:02	0.757976199592939	01:01	03:03	0.610086810282602	04:02	05:01	0.828494810447008	04:01	05:01	0.982910309184247	01:01	04:05	0.988336715627016
SIDM00097	T47D	905945	breast	BRCA	MSS/MSI-L	R	Adherent	Caucasian	EUR	IBS	33:01:00	33:01:00	0.920219932119518	14:02	14:02	0.999999999999977	08:02	08:02	0.999999832285341	01:01	01:01	0.998084279307285	02:01	04:01	0.957547893381333	05:01	05:01	0.99999999999998	01:02	01:02	0.999811286844268
SIDM01187	UACC-812	910910	breast	BRCA	MSS/MSI-L	D/F12	Adherent	Caucasian	SAS	STU	02:05	68:01:00	0.821373120437586	15:01	40:06:00	0.13851290695667	04:01	08:01	0.236710622607362	03:01	04:01	0.512346153912663	04:02	104:01:00	0.845237081437006	03:02	04:02	0.786005272683346	04:03	08:04	0.234455997341167
SIDM01186	UACC-893	909778	breast	BRCA	MSS/MSI-L	D/F12	Adherent	Caucasian	EUR	IBS	01:01	29:02:00	0.989704534567225	35:02:00	44:03:00	0.684183857579345	06:02	16:01	0.778576532563342	01:03	05:05	0.940955241940912	04:02	16:01	0.517183511933488	03:01	06:03	0.976251063947617	11:04	13:01	0.460201874196047
SIDM00971	ZR-75-30	909907	breast	BRCA	MSS/MSI-L	R	Adherent	African	AFR	GWD	03:01	23:01	0.295792559754464	07:02	35:01:00	0.892661678337955	04:01	07:02	0.980157700677344	01:01	04:01	0.563708580334875	01:01	02:01	0.131315708875422	04:02	05:01	0.902321459712996	01:01	03:02	0.592919834312045
SIDM01050	EGI-1	906853	biliary_tract		MSS/MSI-L	D/F12	Adherent	NA	EUR	IBS	02:01	25:01:00	0.914983380985649	18:01	44:03:00	0.970346175538754	04:01	12:03	0.935735386986457	01:01	05:05	0.993815851796666	04:01	04:01	0.953442328818585	03:01	05:01	0.998767191810182	01:01	11:01	0.874887721527911
SIDM00276	ETK-1	906861	biliary_tract		MSS/MSI-L	R	Adherent	NA	EAS	JPT	02:01	26:01:00	0.726505799975348	40:06:00	54:01:00	0.445940907412051	01:02	03:04	0.985664825936005	03:02	03:03	0.309705967980446	05:01	05:01	0.968470704422893	03:01	03:03	0.816953073143915	04:01	09:01	0.663331868727026
SIDM00587	HuCCT1	907069	biliary_tract		MSS/MSI-L	R	Adherent	Asian	EAS	JPT	11:01	11:01	0.873395084134327	44:02:00	51:01:00	0.939604463772176	05:01	15:02	0.979096105221077	01:03	05:05	0.614761718028275	04:02	05:01	0.830260990037516	03:01	06:03	0.498321262514467	11:01	13:01	0.440048987787193
SIDM00252	TGBC1TKB	909769	biliary_tract		MSS/MSI-L	D/F12	Adherent	NA	EAS	JPT	02:06	24:02:00	0.810953633902648	40:01:00	51:01:00	0.99201062681938	03:04	14:02	0.971456381391368	03:02	03:03	0.481115760178293	02:01	02:01	0.956431209562779	03:03	04:01	0.889316105914601	04:05	09:01	0.950032402855536
SIDM00267	TGBC24TKB	910695	biliary_tract		MSS/MSI-L	D/F12	Adherent	NA	EAS	JPT	11:01	24:02:00	0.784668272144314	39:01:00	48:01:00	0.40792087053983	07:02	08:01	0.915794963504176	01:04	03:01	0.742606090360196	02:01	02:01	0.945849841686238	03:02	05:03	0.760624408241108	04:03	14:04	0.174414489214797
SIDM00694	HUTU-80	907073	digestive_system_other		MSS/MSI-L	D/F12	Adherent	African	AFR	GWD	02:01	30:02:00	0.813332071990457	39:10:00	44:03:00	0.504957733168833	04:01	12:03	0.66154891721169	01:01	05:01	0.226199758230971	01:01	18:01	0.558854068563812	03:01	05:01	0.589575890207643	10:01	11:01	0.101156366199885
SIDM01233	C2BBe1	910700	large_intestine	COAD/READ	MSS/MSI-L	D/F12	Adherent	Caucasian	EUR	TSI	02:01	02:01	0.989297927213861	15:01	15:01	0.999999976802765	04:01	04:01	0.999999997789538	03:01	03:01	0.920930258620701	04:01	04:01	0.944377284125308	03:02	03:02	0.961380967421969	04:04	04:04	0.801294328196369
SIDM00488	CaR-1	924108	large_intestine	COAD/READ	MSS/MSI-L	D/F12	Adherent	NA	EAS	JPT	02:06	11:01	0.694957286481142	15:01	54:01:00	0.318361077394083	01:02	07:02	0.952811081650347	01:04	03:03	0.382250765150987	05:01	05:01	0.990000263260786	04:01	05:03	0.595464936848832	04:05	14:05	0.760247063155828
SIDM00487	CCK-81	1240123	large_intestine	COAD/READ	MSI-H	R	Adherent	Asian	EAS	CHB	02:01	24:02:00	0.62360043404687	07:02	13:01	0.739452370885199	03:03	07:02	0.946766359228141	01:01	06:01	0.996476369996055	04:02	05:01	0.862723149671458	03:01	05:01	0.999899056279793	01:01	12:02	0.996953504537778
SIDM00944	CL-11	1290769	large_intestine	COAD/READ	MSS/MSI-L	D/F12	Adherent	Caucasian	EUR	IBS	02:01	02:01	0.99760337831226	51:01:00	51:01:00	0.944046430538611	04:01	04:01	0.999975881400754	02:01	02:01	0.99999997869654	04:01	04:01	0.946615417909499	02:02	02:02	0.990849020151699	07:01	07:01	0.999887444702706
SIDM00960	CL-40	1240124	large_intestine	COAD/READ	MSS/MSI-L	D/F12	Adherent	Caucasian	EUR	TSI	11:01	11:01	0.899088347331028	27:05:00	27:05:00	0.997507596641844	01:02	01:02	0.999999930431128	01:01	01:01	0.994410303586658	15:01	15:01	0.999106190585488	05:01	05:01	0.999999999999893	01:01	01:01	0.699943119379929
SIDM00826	COLO-205	905961	large_intestine	COAD/READ	MSS/MSI-L	R	Suspension	Caucasian	EUR	TSI	01:01	02:01	0.984106629985302	07:02	08:01	0.993636321167037	07:01	07:02	0.999999997794158	01:03	01:03	0.842572618980935	04:01	04:01	0.451928778549151	06:03	06:03	0.970028623416716	13:01	13:01	0.557385736383392
SIDM00842	COLO-320-HSR	910569	large_intestine	COAD/READ	MSS/MSI-L	R	Suspension	NA	EUR	TSI	24:02:00	24:02:00	0.888480812943882	14:02	14:02	0.999999999999767	08:02	08:02	0.999999702241558	01:01	01:01	0.998092378767035	04:01	04:01	0.983346713190125	05:01	05:01	0.99999999999998	01:02	01:02	0.999920239755876
SIDM00957	COLO-678	910689	large_intestine	COAD/READ	MSS/MSI-L	R	Semi-Adherent	Caucasian	EUR	TSI	02:01	02:01	0.993730729747771	07:02	07:02	0.99991642740474	07:02	07:02	0.999999999999813	01:01	01:01	0.956731870873272	04:01	04:01	0.993217034315454	05:01	05:01	0.999999999999937	01:01	01:01	0.576507796056259
SIDM00282	CW-2	910554	large_intestine	COAD/READ	MSI-H	R	Adherent	Asian	EAS	JPT	26:01:00	33:03:00	0.447401927997949	35:01:00	44:03:00	0.471581397613833	14:03	15:02	0.767349816231926	01:02	03:02	0.702727988457121	04:01	05:01	0.986340306812018	03:03	06:04	0.99705514049565	09:01	13:02	0.99881180053568
SIDM00537	GP5d	907291	large_intestine	COAD/READ	MSI-H	D/F12	Adherent	NA	EUR	TSI	24:02:00	24:02:00	0.814940723254595	44:02:00	44:02:00	0.984621012860331	05:01	05:01	0.999999934646739	01:02	01:02	0.99657935036523	04:01	04:01	0.99495182595715	06:02	06:02	0.988848640470681	15:01	15:01	0.997660632499296
SIDM00118	HCC2998	905971	large_intestine	COAD/READ	MSS/MSI-L	R	Adherent	NA	EUR	IBS	02:01	24:02:00	0.946721353438209	37:01:00	40:02:00	0.83338045149837	04:01	06:02	0.569998816181845	01:02	05:05	0.994399512743813	04:01	04:01	0.571284216965974	03:01	05:02	0.991289155343879	11:01	16:02	0.522006799016278
NA	HCC-56	1290907	large_intestine	COAD/READ	MSS/MSI-L	R	Adherent	Asian	EAS	CHB	24:02:00	33:03:00	0.832484443494074	44:03:00	51:01:00	0.520316238612208	03:04	14:03	0.957795379514466	01:02	03:02	0.534295435950623	02:01	05:01	0.953084467129652	03:03	06:04	0.940805145085229	09:01	13:02	0.988205206623183
SIDM00783	HCT-116	905936	large_intestine	COAD/READ	MSI-H	R	Adherent	Caucasian	EUR	IBS	01:01	02:01	0.963206986223228	18:01	50:01:00	0.423704233364471	05:01	07:01	0.972810476595968	05:01	05:05	0.990301809038674	04:02	104:01:00	0.746930092250771	02:01	03:01	0.634761069401605	03:01	11:02	0.891563188297171
SIDM00789	HCT-15	905937	large_intestine	COAD/READ	MSI-H	R	Adherent	Caucasian	EUR	TSI	02:01	24:02:00	0.970925248312516	08:01	35:01:00	0.68400159257634	04:01	07:01	0.999597716316875	01:04	05:01	0.901439874556841	01:01	04:01	0.636346873709095	02:01	05:03	0.998301302725984	03:01	14:01	0.932551772125971
SIDM00534	HT-115	907289	large_intestine	COAD/READ	MSS/MSI-L	D/F12	Adherent	Caucasian	EUR	IBS	02:01	24:02:00	0.973818826666841	51:01:00	51:01:00	0.91022913602199	02:02	16:02	0.991833838195899	01:02	02:01	0.950528639718855	04:01	13:01	0.851581340649606	03:03	06:02	0.699696229357916	07:01	15:01	0.991815962270938
SIDM00136	HT-29	905939	large_intestine	COAD/READ	MSS/MSI-L	R	Adherent	Caucasian	EUR	IBS	01:01	24:02:00	0.950310441075209	35:08:00	44:03:00	0.627301090532345	04:01	04:01	0.983699337344514	02:01	03:01	0.925837015452248	04:01	04:01	0.650471463491969	02:02	03:02	0.997346635854527	04:02	07:01	0.907129872297935
SIDM00541	HT55	907287	large_intestine	COAD/READ	MSS/MSI-L	D/F12	Adherent	Caucasian	EUR	IBS	01:01	01:01	0.999858121437821	08:01	08:01	0.996564902624217	07:01	07:01	0.999995857888451	02:01	02:01	0.998099888548515	01:01	01:01	0.999999222586035	02:02	02:02	0.995512177763641	07:01	07:01	0.994359059356586
SIDM00150	KM12	905989	large_intestine	COAD/READ	MSI-H	R	Adherent	Caucasian	EUR	IBS	02:01	02:01	0.993283667477307	07:02	07:02	0.989516697531557	07:02	07:02	0.999999989658499	03:01	03:01	0.457423466855035	13:01	13:01	0.989478307915198	03:02	03:02	0.98104335800247	04:01	04:01	0.656077814292074
SIDM00839	LoVo	907790	large_intestine	COAD/READ	MSI-H	D/F12	Adherent	Caucasian	EUR	IBS	01:01	32:01:00	0.790835087586628	27:05:00	57:01:00	0.539587855702212	06:02	06:02	0.99594250161101	01:02	01:03	0.968034971475	02:01	04:01	0.823893255730137	06:03	06:04	0.911134025927348	13:01	13:02	0.955177338186463
SIDM00681	LS-1034	917486	large_intestine	COAD/READ	MSS/MSI-L	R	Adherent	Caucasian	EUR	IBS	02:01	25:01:00	0.917414191386155	08:01	27:05:00	0.960854991773657	02:02	07:01	0.999956993336437	03:01	05:01	0.938476474070904	04:01	04:01	0.970253037744637	02:01	03:02	0.9477528328745	03:01	04:04	0.565003112621212
SIDM00776	LS-123	907792	large_intestine	COAD/READ	MSS/MSI-L	D/F12	Adherent	Caucasian	EUR	TSI	03:01	24:02:00	0.97423766238797	07:02	07:02	0.988390338812426	07:02	07:02	0.999999995099688	01:02	01:02	0.989223330751463	03:01	04:01	0.688855458570181	06:02	06:03	0.659004851638096	15:01	15:01	0.993380692841168
SIDM00680	LS-180	998189	large_intestine	COAD/READ	MSI-H	D/F12	Adherent	Caucasian	EUR	TSI	02:01	30:01:00	0.812019679962828	13:02	35:08:00	0.613117060515376	04:01	06:02	0.995709987550216	02:01	03:01	0.925981057200449	04:01	104:01:00	0.78898166342633	02:02	03:02	0.990631844559518	04:02	07:01	0.877429403949949
SIDM00660	LS-411N	907794	large_intestine	COAD/READ	MSI-H	R	Adherent	Caucasian	EUR	IBS	02:01	02:01	0.381649249102834	18:01	56:01:00	0.778886370688337	01:02	07:01	0.997937085224469	03:01	03:02	0.662655973163107	02:01	04:01	0.800746903343341	03:02	03:03	0.728808553022768	04:01	09:01	0.296448525463842
SIDM00677	LS-513	907795	large_intestine	COAD/READ	MSS/MSI-L	R	Adherent	Caucasian	EUR	TSI	32:01:00	32:01:00	0.999999775791946	51:01:00	51:01:00	0.922733721618181	01:02	01:02	0.999999998330893	05:05	05:05	0.974555988777446	04:01	04:01	0.964619769995294	03:01	03:01	0.998074367003671	11:01	11:01	0.516338797576339
SIDM00527	MDST8	1240173	large_intestine	COAD/READ	MSS/MSI-L	R	Adherent	Caucasian	EUR	IBS	02:01	24:02:00	0.970946091036153	07:02	27:05:00	0.98175719180617	01:02	07:02	0.893313430060964	01:02	03:02	0.912620492904091	04:01	04:01	0.947487015319162	03:03	06:02	0.898927367138314	09:01	15:01	0.982856803385217
NA	NCI-H630	908482	large_intestine	COAD/READ	MSI-H	D/F12	Adherent	NA	SAS	ITU	11:01	24:03:00	0.477031368711325	18:01	44:02:00	0.72225722728409	05:01	07:04	0.739306309058521	01:03	05:05	0.766635443866484	02:01	04:02	0.844600326217849	03:01	06:03	0.948350088743458	11:04	13:01	0.574118598390469
SIDM00779	NCI-H716	908458	large_intestine	COAD/READ	MSS/MSI-L	R	Suspension	Caucasian	EUR	TSI	01:01	01:01	0.999858121437821	08:01	08:01	0.999999999892155	07:01	07:01	0.999997858195844	05:01	05:01	0.995960387093091	04:01	04:01	0.962406058004275	02:01	02:01	0.994295888062754	03:01	03:01	0.999999974599729
SIDM00778	NCI-H747	908457	large_intestine	COAD/READ	MSS/MSI-L	R	Adherent	Caucasian	EUR	IBS	26:01:00	26:01:00	0.987638083541153	38:01:00	38:01:00	0.909407834711156	12:03	12:03	0.998313507542081	03:01	03:01	0.947676508879598	04:01	04:01	0.805343416660243	03:02	03:02	0.988386932248358	04:02	04:02	0.901554233918323
SIDM00359	RCM-1	909263	large_intestine	COAD/READ	MSS/MSI-L	R	Adherent	Asian	EAS	CHB	24:02:00	24:02:00	0.851936512530172	51:01:00	54:01:00	0.761903447056424	01:02	14:02	0.974697256225223	01:01	05:05	0.594268282048507	02:01	05:01	0.918578190283792	03:01	05:01	0.985492860444361	01:01	12:01	0.981350932572514
SIDM01090	RKO	909698	large_intestine	COAD/READ	MSI-H	D/F12	Adherent	African	AFR	GWD	03:01	03:01	0.998370762859008	18:01	18:01	0.205191634215827	07:01	07:01	0.83192672578457	05:05	05:05	0.245200425372634	02:01	02:01	0.737989189003291	03:01	03:01	0.386991221207469	09:01	09:01	0.163322625700359
SIDM01096	SK-CO-1	909718	large_intestine	COAD/READ	MSS/MSI-L	R	Adherent	Caucasian	SAS	GIH	01:01	02:01	0.995196345709228	08:01	44:02:00	0.996348901890926	05:01	07:01	0.999998914876758	01:02	05:01	0.99528860530809	04:01	04:01	0.824852165590019	02:01	06:02	0.994261767665086	03:01	15:01	0.997114530320171
SIDM00217	SNU-1040	1659823	large_intestine	COAD/READ	MSS/MSI-L	R	Adherent	Asian	EAS	JPT	24:02:00	24:02:00	0.958529455604775	38:02:00	51:01:00	0.963643904001859	07:02	14:02	0.990631313392109	05:03	06:01	0.500090578293836	05:01	14:01	0.899906772753763	03:01	03:01	0.756136591097767	12:02	14:03	0.329562404086435
SIDM00216	SNU-175	1659928	large_intestine	COAD/READ	MSI-H	R	Suspension	Asian	EAS	CHB	02:01	11:01	0.745754782859309	46:01:00	54:01:00	0.919942184822104	01:02	01:02	0.878576625548189	01:02	01:03	0.96047948782117	02:02	05:01	0.778215536225517	06:01	06:02	0.994367406697344	08:03	15:01	0.981414974173157
SIDM00214	SNU-407	1660034	large_intestine	COAD/READ	MSI-H	R	Adherent	Asian	EAS	JPT	26:01:00	33:03:00	0.573429341086999	15:01	58:01:00	0.559459211131824	03:02	03:03	0.487528041800318	01:02	05:01	0.966862361429554	02:01	04:01	0.933804407827327	02:01	06:04	0.976230828304209	03:01	13:02	0.979411117538723
SIDM00194	SNU-61	1660035	large_intestine	COAD/READ	MSS/MSI-L	R	Adherent	Asian	EAS	JPT	01:01	01:01	0.999920310701758	37:01:00	37:01:00	0.999999914495742	06:02	06:02	0.99999999888157	01:05	01:05	0.828649743910442	02:01	02:01	0.968994166844738	05:01	05:01	0.999999999587537	10:01	10:01	0.999635552690518
SIDM00193	SNU-81	1660036	large_intestine	COAD/READ	MSS/MSI-L	R	Adherent	Asian	EAS	CHB	02:07	31:01:00	0.717500331920255	40:02:00	51:01:00	0.806467346520603	03:04	14:02	0.798947548960065	01:03	03:01	0.716282318551123	02:01	05:01	0.927029731343929	03:02	06:01	0.696578630168243	04:03	08:03	0.373502717584144
SIDM01197	SNU-C1	910905	large_intestine	COAD/READ	MSS/MSI-L	R	Suspension	Asian	EAS	JPT	02:01	11:01	0.428777718118688	15:01	54:01:00	0.379501529818219	01:02	03:03	0.530467125235752	01:04	03:03	0.461428584084047	02:01	05:01	0.958105390485722	04:01	05:03	0.977924159827996	04:05	14:05	0.666874440414255
SIDM00781	SNU-C2B	909740	large_intestine	COAD/READ	MSI-H	R	Adherent	NA	EAS	JPT	26:01:00	31:01:00	0.872323445745271	48:01:00	51:01:00	0.962728594388534	08:01	14:02	0.894787240024095	01:04	05:03	0.446547805061514	03:01	05:01	0.393011445463523	03:01	05:03	0.947701945840341	14:03	14:04	0.239513743678553
SIDM00498	SNU-C5	1674021	large_intestine	COAD/READ	MSI-H	R	Adherent	Asian	EAS	JPT	02:07	02:07	0.925569089233403	46:01:00	46:01:00	0.984118328400284	01:02	01:02	0.769183660308802	01:03	01:03	0.955343682181815	02:01	02:01	0.597025347166062	06:01	06:01	0.999805387657174	08:03	08:03	0.957324282380691
SIDM00835	SW1116	909746	large_intestine	COAD/READ	MSS/MSI-L	D/F12	Adherent	Caucasian	AMR	PUR	23:01	23:01	0.999999561676188	44:03:00	44:03:00	0.989731589061082	04:01	04:01	0.996511351235519	05:05	05:05	0.98733728365344	04:02	04:02	0.988188310661449	03:01	03:01	0.987202786336097	11:01	11:01	0.368161049938894
SIDM00812	SW1417	909747	large_intestine	COAD/READ	MSS/MSI-L	D/F12	Adherent	Caucasian	EUR	IBS	03:01	24:02:00	0.960934737802682	35:01:00	35:01:00	0.97001342129189	04:01	04:01	0.999975884580807	01:01	02:01	0.995349738866027	02:01	11:01	0.881065020738054	02:02	05:01	0.999934918110075	01:01	07:01	0.625306487846945
SIDM00834	SW1463	909748	large_intestine	COAD/READ	MSS/MSI-L	D/F12	Adherent	Caucasian	EUR	TSI	01:01	02:01	0.952849641659972	08:01	44:02:00	0.958533388223118	05:01	07:01	0.990627754527989	03:03	05:01	0.957073195351153	04:01	04:01	0.97050037613666	02:01	03:01	0.949071572759311	03:01	04:01	0.962244450469245
SIDM00837	SW48	909751	large_intestine	COAD/READ	MSI-H	D/F12	Adherent	Caucasian	EUR	IBS	24:02:00	24:02:00	0.932248043304147	18:01	44:02:00	0.94030017563925	05:01	07:01	0.969277713010819	03:01	05:05	0.895294597451302	03:01	04:01	0.799178155461308	03:01	03:02	0.982136311659835	04:01	11:01	0.32471559253996
SIDM00833	SW837	909755	large_intestine	COAD/READ	MSS/MSI-L	D/F12	Adherent	Caucasian	EUR	IBS	32:01:00	32:01:00	0.999999960463207	35:01:00	35:01:00	0.974558568804284	04:01	04:01	0.999999998516078	01:01	01:01	0.957698516180745	04:01	04:01	0.992099372307586	05:01	05:01	0.988905975850441	01:01	01:01	0.946157303158748
SIDM00832	SW948	909757	large_intestine	COAD/READ	MSS/MSI-L	D/F12	Adherent	Caucasian	EUR	IBS	01:01	01:01	0.890630797832995	08:01	58:01:00	0.978097097691896	07:01	07:01	0.970652301766664	01:02	03:01	0.858645258720221	04:01	04:01	0.843130629827457	03:02	06:04	0.967622013796963	04:04	13:02	0.514516004736964
SIDM00782	T84	909761	large_intestine	COAD/READ	MSS/MSI-L	D/F12	Adherent	Caucasian	EUR	IBS	02:01	24:02:00	0.905318143997757	18:01	35:01:00	0.708093135517813	04:01	07:01	0.976389822776199	01:01	05:05	0.38222634739975	04:01	04:01	0.778080026088197	03:01	05:01	0.639330148465455	01:01	11:01	0.476356533146829
SIDM01237	C3A	910850	liver	LIHC	MSS/MSI-L	D/F12	Adherent	Caucasian	EUR	TSI	02:01	24:02:00	0.933788410604765	35:01:00	51:01:00	0.395634121153285	04:01	16:02	0.984649173922577	01:02	05:05	0.807550845906888	02:01	04:02	0.540895777198037	03:01	06:04	0.746340065484811	11:01	13:02	0.545631317395968
SIDM00672	Hep 3B2_1-7	1240147	liver	LIHC	MSS/MSI-L	D/F12	Adherent	African	AFR	GWD	68:02:00	74:01:00	0.76777180500053	14:01	35:01:00	0.338653976682209	04:01	08:02	0.479258968254079	01:02	02:01	0.605783248727243	01:01	01:01	0.796249841742401	02:01	05:01	0.54655588743254	07:01	13:01	0.619895765725641
SIDM00064	HLE	907057	liver	LIHC	MSS/MSI-L	D/F12	Adherent	Asian	EAS	JPT	02:01	24:02:00	0.480383255619124	15:01	46:01:00	0.247851359193571	01:02	03:03	0.682167032346831	03:03	05:05	0.237822024567796	02:01	05:01	0.222462507797888	03:01	04:01	0.869526533353351	04:05	12:01	0.816436498944877
SIDM00586	huH-1	1298146	liver	LIHC	MSS/MSI-L	D/F12	Adherent	Asian	EAS	CHB	02:06	11:01	0.802220633933085	38:02:00	46:01:00	0.341691044611832	01:02	07:02	0.979425315136101	01:03	06:01	0.888526720709225	02:01	14:01	0.849540571997274	03:01	06:01	0.88965964444341	08:03	08:03	0.78428048682822
SIDM00585	HuH-7	907071	liver	LIHC	MSS/MSI-L	D/F12	Adherent	Asian	EAS	JPT	11:01	11:01	0.904193461368568	54:01:00	54:01:00	0.943111689067209	01:02	01:02	0.997887285510005	01:03	01:03	0.939851397090298	02:01	02:01	0.82023529690718	06:01	06:01	0.999355966154919	08:03	08:03	0.963195951431609
SIDM00618	JHH-1	1298151	liver	LIHC	MSS/MSI-L	D/F12	Adherent	Asian	EAS	JPT	02:07	02:07	0.925569089233403	46:01:00	46:01:00	0.984118328400284	01:02	01:02	0.769183660308802	01:03	01:03	0.954621497581485	02:02	05:01	0.798276752813717	06:01	06:01	0.995010461418972	08:03	08:03	0.843268177411273
SIDM00615	JHH-6	1240159	liver	LIHC	MSS/MSI-L	D/F12	Adherent	Asian	EAS	JPT	24:02:00	26:01:00	0.56967280902269	40:01:00	51:01:00	0.888903592325332	03:04	14:02	0.753757803739221	01:02	05:03	0.460852094473559	02:01	05:01	0.784463273388016	03:01	06:02	0.781068193180528	12:01	15:01	0.437923710053557
SIDM00614	JHH-7	1240160	liver	LIHC	MSS/MSI-L	D/F12	Adherent	Asian	EAS	JPT	24:02:00	31:01:00	0.997503242888828	51:01:00	52:01:00	0.972936074987039	12:02	14:02	0.990536651797133	01:03	03:02	0.744862371427548	05:01	09:01	0.964602329414454	03:03	06:01	0.97560537295126	09:01	15:02	0.979880179661528
SIDM01110	SK-HEP-1	909719	liver	LIHC	MSS/MSI-L	D/F12	Adherent	Caucasian	EUR	TSI	02:01	24:02:00	0.980529801531908	35:02:00	44:03:00	0.875651924098558	04:01	04:01	0.987218920892176	01:05	05:05	0.8714952968994	04:01	04:01	0.653264205303065	03:01	05:01	0.999440305479728	10:01	11:04	0.648952821754914
SIDM01151	SNU-182	1240216	liver	LIHC	MSS/MSI-L	R	Adherent	Asian	EAS	CHB	11:01	30:01:00	0.911436397621007	13:02	55:02:00	0.403623310334972	01:02	06:02	0.856638723954222	01:04	06:01	0.652496239692313	02:01	05:01	0.949700002588177	03:01	05:03	0.928048810487458	08:03	14:05	0.345921496798276
SIDM01180	SNU-387	909736	liver	LIHC	MSS/MSI-L	R	Adherent	Asian	EAS	JPT	02:01	02:01	0.654071442623532	15:01	35:01:00	0.356170971152719	03:04	04:01	0.825668474655484	03:01	05:05	0.360187159254165	05:01	05:01	0.971282290956441	03:01	03:02	0.977808565055921	04:06	12:01	0.432649811662201
SIDM01181	SNU-398	1240217	liver	LIHC	MSS/MSI-L	R	Adherent	Asian	EAS	JPT	02:01	24:02:00	0.609289534935683	15:01	40:02:00	0.150051463127891	01:02	04:01	0.971923596106985	03:03	06:01	0.631612393936308	03:01	05:01	0.363794524492958	03:01	04:01	0.941389545738774	04:05	12:02	0.963570548375221
SIDM01199	SNU-423	909737	liver	LIHC	MSS/MSI-L	R	Adherent	Asian	EAS	JPT	11:01	33:03:00	0.88602197902771	15:02	58:01:00	0.994886637492494	03:02	08:01	0.99526281465508	05:01	06:01	0.957352815789654	02:01	04:01	0.717780642321184	02:01	03:01	0.950665881214937	03:01	12:02	0.995580262534915
SIDM01194	SNU-449	909738	liver	LIHC	MSS/MSI-L	R	Adherent	Asian	EAS	CHB	11:01	31:01:00	0.858903313042227	39:01:00	67:01:00	0.720078645765661	07:02	07:02	0.999999997562708	01:02	01:03	0.933492170579925	05:01	05:01	0.979452480018446	05:02	06:01	0.950152724866479	08:03	16:02	0.936038692597809
SIDM01196	SNU-475	909739	liver	LIHC	MSS/MSI-L	R	Adherent	Asian	EAS	JPT	02:06	11:01	0.710504730032622	40:02:00	54:01:00	0.582245843013477	01:02	03:04	0.997547329200551	01:04	04:01	0.468953836326221	02:01	05:01	0.843720728488163	04:02	05:02	0.639076723715648	08:02	14:01	0.225743466088237
SIDM00980	23132-87	910924	stomach	STAD	MSI-H	R	Adherent	Caucasian	EUR	IBS	25:01:00	25:01:00	0.841362234205294	18:01	18:01	0.999865186921384	12:03	12:03	0.97970039413645	05:05	05:05	0.989386150612759	01:01	03:01	0.743364110327158	03:01	03:01	0.997496466916737	11:01	11:01	0.419208604547237
SIDM00850	AGS	906790	stomach	STAD	MSS/MSI-L	D/F12	Adherent	Caucasian	EUR	IBS	02:01	02:01	0.953995265906361	15:01	15:01	0.508466384654144	03:03	03:03	0.97531987945234	04:01	04:01	0.892069609885848	02:01	02:01	0.978838327086489	04:02	04:02	0.990638653810741	08:01	08:01	0.516284634149244
SIDM00280	ECC10	906848	stomach		MSS/MSI-L	R	Suspension	Asian	EAS	CHB	03:01	24:02:00	0.864472374017078	40:01:00	44:02:00	0.998678557527382	03:04	05:01	0.854144242383374	01:03	01:04	0.617065449901136	02:01	02:01	0.942599389214118	05:03	06:03	0.931491340414101	13:01	14:05	0.336221302555883
SIDM00279	ECC12	906849	stomach		MSS/MSI-L	R	Suspension	Asian	EAS	JPT	24:02:00	26:01:00	0.554316840038577	35:01:00	51:01:00	0.857995760381653	03:03	14:02	0.963967295624049	03:01	05:03	0.625975082000199	05:01	05:01	0.974482475359672	03:01	03:02	0.91316912696448	08:02	14:03	0.874025055810303
SIDM00503	FU97	1290806	stomach	STAD	MSS/MSI-L	D/F12	Adherent	Asian	EAS	JPT	33:03:00	33:03:00	0.999999999999747	44:03:00	44:03:00	0.999999861687637	14:03	14:03	0.980900295933911	01:02	01:02	0.996199483087641	02:01	02:01	0.876507670587365	06:04	06:04	0.997147124853172	13:02	13:02	0.999824198060679
SIDM00274	GCIY	906869	stomach	STAD	MSS/MSI-L	D/F12	Adherent	Asian	EAS	JPT	24:02:00	31:01:00	0.976723708892628	38:01:00	52:01:00	0.187726862469659	03:04	12:02	0.944105742683761	01:02	01:03	0.977412945520643	05:01	09:01	0.9682361055287	06:01	06:02	0.994489064557021	15:01	15:02	0.99978323942488
SIDM01231	GT3TKB	907041	stomach	STAD	MSS/MSI-L	D/F12	Adherent	NA	EAS	JPT	24:02:00	24:02:00	0.998809374456194	52:01:00	52:01:00	0.999519081180705	12:02	12:02	0.999999949723276	01:03	01:03	0.963883478698141	09:01	09:01	0.980805857881164	06:01	06:01	0.999695301864582	15:02	15:02	0.999999994655754
SIDM00290	HGC-27	907055	stomach	STAD	MSS/MSI-L	D/F12	Adherent	Asian	EAS	JPT	24:02:00	24:02:00	0.985999527617486	55:02:00	55:02:00	0.51805546752311	03:03	03:03	0.862641070455423	01:01	01:01	0.999003973242805	05:01	05:01	0.982775122233408	05:01	05:01	0.999999873122854	01:01	01:01	0.995447350824462
SIDM00665	Hs746T	1240151	stomach	STAD	MSS/MSI-L	D/F12	Adherent	Caucasian	EUR	IBS	25:01:00	25:01:00	0.730645622042113	18:01	18:01	0.999865187960913	12:03	12:03	0.977351993200785	01:01	01:01	0.997709352893923	04:02	04:02	0.558753381285739	05:01	05:01	0.999999999586174	01:01	01:01	0.996516013134154
SIDM00045	HSC-39	1322224	stomach	STAD	MSS/MSI-L	D/F12	Suspension	NA	EAS	JPT	24:02:00	24:02:00	0.846110223410402	44:02:00	52:01:00	0.77663316830359	05:01	12:02	0.958005951488562	01:02	01:03	0.880151999036837	05:01	05:01	0.968668163229655	06:03	06:04	0.809320956543915	13:01	13:02	0.969866764124787
SIDM00602	IM-95	1240155	stomach	STAD	MSS/MSI-L	R	Adherent	Asian	EAS	JPT	24:02:00	26:01:00	0.543386292622247	52:01:00	52:01:00	0.971987826735392	12:02	12:02	0.988393335748409	01:03	01:03	0.963883478698141	09:01	09:01	0.980805857881164	06:01	06:01	0.999695301864582	15:02	15:02	0.999999994655717
SIDM00687	KATOIII	907276	stomach	STAD	MSS/MSI-L	D/F12	Semi-Adherent	Asian	EAS	JPT	02:07	02:07	0.736904940655914	15:01	46:01:00	0.687910265682563	01:02	03:03	0.872065870083142	01:02	01:03	0.615986075603197	02:01	02:01	0.484596633511805	06:01	06:02	0.803257931194302	08:03	15:01	0.738313021426004
SIDM00271	1	908138	stomach		MSS/MSI-L	R	Adherent	Asian	EAS	JPT	24:02:00	26:01:00	0.569036148892447	40:01:00	40:06:00	0.507403089518774	03:04	03:04	0.768865789806979	05:05	05:05	0.585842538590834	05:01	05:01	0.992997186632768	03:01	03:01	0.933580174766896	11:01	11:01	0.556914582815888
SIDM00260	28	908139	stomach	STAD	MSS/MSI-L	R	Adherent	NA	EAS	JPT	31:01:00	31:01:00	0.935372001579006	51:01:00	51:01:00	0.510470959379845	03:04	03:04	0.974427505284335	01:02	01:02	0.998274483593659	05:01	05:01	0.981658714508414	06:02	06:02	0.999709228936405	15:01	15:01	0.999999976320438
SIDM00247	45	925340	stomach	STAD	MSS/MSI-L	R	Adherent	Asian	EAS	JPT	24:02:00	24:02:00	0.852818951110635	52:01:00	52:01:00	0.999519081180705	12:02	12:02	0.999999949723383	01:03	01:03	0.963883478698141	09:01	09:01	0.980805857881164	06:01	06:01	0.999695301864582	15:02	15:02	0.999999994655679
SIDM00560	7	924250	stomach	STAD	MSS/MSI-L	R	Adherent	Asian	EAS	JPT	24:02:00	24:02:00	0.692681730380235	40:01:00	48:01:00	0.695979572610683	04:01	08:01	0.241286597530985	03:02	05:05	0.431766110546096	02:01	05:01	0.934495704367837	03:01	03:03	0.819199769646211	09:01	11:01	0.52722642444214
SIDM01147	NCI-N87	908461	stomach	STAD	MSS/MSI-L	R	Adherent	African	AFR	GWD	23:01	23:01	0.978806233951086	15:03	15:03	0.194609679959777	02:02	02:02	0.550992806029592	03:03	03:03	0.333909862178231	06:02	06:02	0.501342728417915	02:02	02:02	0.293765383323407	07:01	07:01	0.522061313516349
SIDM01146	NCI-SNU-1	908444	stomach	STAD	MSI-H	R	Suspension	Asian	EAS	JPT	02:07	30:04:00	0.94640575961215	14:01	46:01:00	0.766031976532888	01:02	08:02	0.888898207162017	01:05	03:03	0.727152113691969	13:01	14:01	0.477792584245702	04:02	05:01	0.793091944358584	04:04	10:01	0.791170664532574
SIDM01145	NCI-SNU-16	908446	stomach	STAD	MSS/MSI-L	R	Suspension	Asian	EAS	JPT	24:02:00	33:03:00	0.996753048159487	40:01:00	52:01:00	0.075451847250485	01:02	12:02	0.856587377477796	01:03	01:04	0.568649059510792	04:01	05:01	0.983212360882516	05:03	06:03	0.821898760292429	13:01	14:05	0.433312227534
SIDM01144	NCI-SNU-5	908445	stomach	STAD	MSS/MSI-L	D/F12	Suspension	Asian	EAS	JPT	24:02:00	26:01:00	0.855104870762288	35:01:00	40:02:00	0.337755984666539	03:03	03:04	0.90369874754117	05:03	05:05	0.293049066846041	02:01	05:01	0.959696253642415	03:01	03:01	0.817207041784394	11:01	12:01	0.315742286434882
SIDM00572	NUGC-3	908455	stomach	STAD	MSI-H	R	Adherent	Asian	EAS	JPT	24:02:00	24:02:00	0.998809374456194	52:01:00	52:01:00	0.999519081180705	12:02	12:02	0.999999949723276	01:03	01:03	0.963883478698141	09:01	09:01	0.980805857881164	06:01	06:01	0.999695301864582	15:02	15:02	0.999999994655754
SIDM00570	NUGC-4	1298357	stomach	STAD	MSS/MSI-L	R	Adherent	Asian	NA	NA	NA	NA	NA	NA	NA	NA	NA	NA	NA	NA	NA	NA	NA	NA	NA	NA	NA	NA	NA	NA	NA
SIDM00568	OCUM-1	1298358	stomach	STAD	MSS/MSI-L	D/F12	Adherent	Asian	EAS	CHB	24:02:00	31:01:00	0.955167343036168	07:02	52:01:00	0.998079138494134	07:02	12:02	0.999980876866701	01:01	01:03	0.974293573574169	04:02	09:01	0.868124595508814	05:01	06:01	0.999437953573589	01:01	15:02	0.995760445360251
SIDM00358	RERF-GC-1B	1240209	stomach	STAD	MSS/MSI-L	R	Adherent	Asian	EAS	JPT	02:01	31:01:00	0.809616179716367	40:02:00	51:01:00	0.836874947461086	03:04	14:02	0.995453521355754	05:05	05:05	0.478866904681634	02:01	02:01	0.856427391094695	03:01	03:01	0.968917784115389	11:01	12:01	0.820518636765273
SIDM01092	RF-48	909697	stomach	STAD	MSS/MSI-L	D/F12	Adherent	NA	AMR	PUR	02:01	32:01:00	0.963595347554045	42:01:00	58:01:00	0.220876084336292	03:02	17:01	0.52518076105481	05:01	05:05	0.670491769878497	04:01	10:01	0.581966127873291	02:01	03:01	0.621414461977554	03:01	13:03	0.889579405539529
SIDM00383	SCH	909711	stomach		MSS/MSI-L	R	Adherent	NA	EAS	JPT	11:01	33:03:00	0.822376032440933	44:03:00	67:01:00	0.864258034667505	07:02	14:03	0.999999622774646	01:02	01:03	0.950382371078814	02:01	05:01	0.952594182735303	06:01	06:02	0.958630321053563	08:03	15:01	0.915857153320853
SIDM00393	SK-GT-2	1503364	stomach	STAD	MSS/MSI-L	R	Adherent	NA	EUR	IBS	02:05	74:01:00	0.254806621955812	07:02	44:03:00	0.238739220585794	02:10	14:02	0.324284220606152	02:01	04:01	0.585504596101909	01:01	04:01	0.954171969495091	02:02	04:02	0.844198747457721	03:02	07:01	0.573587079770086
SIDM00251	TGBC11TKB	909770	stomach	STAD	MSI-H	D/F12	Adherent	Asian	EAS	JPT	26:01:00	26:01:00	0.331414668475525	35:01:00	35:01:00	0.440588596278115	03:03	03:03	0.923865528954409	03:03	05:05	0.376761298683505	05:01	19:01	0.609823404714022	03:01	04:01	0.983383251009423	04:05	12:01	0.999155546272444
SIDM00814	SW13	909744	adrenal_gland	ACC	MSS/MSI-L	D/F12	Adherent	NA	EUR	TSI	02:01	30:02:00	0.871161365618411	18:01	44:02:00	0.991965326928508	05:01	05:01	0.999785609186535	01:02	03:01	0.906277516937707	03:01	16:01	0.648623450981885	03:02	06:02	0.96982738275413	04:01	15:01	0.671562852411488
SIDM00803	769-P	910922	kidney	KIRC	MSS/MSI-L	R	Adherent	Caucasian	EUR	IBS	03:01	24:02:00	0.943661611670806	07:02	07:02	0.991224492202094	07:02	07:02	0.999999999987434	01:02	01:02	0.999041854087102	04:01	04:01	0.996440164293453	06:02	06:02	0.994554301011405	15:01	15:01	0.996514379941707
SIDM00125	786-0	905947	kidney	KIRC	MSS/MSI-L	R	Adherent	Caucasian	EUR	TSI	03:01	03:01	0.978812906419325	07:02	44:02:00	0.98997638206924	05:01	07:02	0.999997852867645	01:02	01:03	0.841196633533035	04:01	04:02	0.682444930237765	06:02	06:03	0.774739270053614	13:01	15:01	0.920301527671633
SIDM00124	A498	905948	kidney	KIRC	MSS/MSI-L	D/F12	Adherent	Caucasian	EUR	IBS	02:01	02:01	0.993057047476818	08:01	08:01	0.99999999857276	07:01	07:01	0.999999994858696	05:01	05:01	0.999999999686071	01:01	01:01	0.999999966896419	02:01	02:01	0.999999999847821	03:01	03:01	0.999999999999867
SIDM00849	A704	910920	kidney	KIRC	MSS/MSI-L	D/F12	Adherent	African	AFR	GWD	34:02:00	74:01:00	0.631341412457382	35:01:00	44:03:00	0.743064524377582	04:01	04:01	0.984235022583255	01:02	01:02	0.925518176091246	02:01	06:02	0.542515633074159	06:02	06:02	0.787028894685292	15:03	15:03	0.922089552360526
SIDM00123	ACHN	905950	kidney	KIRC	MSS/MSI-L	R	Adherent	Caucasian	AMR	PUR	26:01:00	26:01:00	0.938448864527122	49:01:00	49:01:00	0.999809385526103	07:01	07:01	0.999999989739466	01:02	01:02	0.771399845564389	02:01	02:01	0.91415755045585	05:02	05:02	0.666426350100094	16:01	16:01	0.878783880667669
SIDM00191	BB65-RCC	753533	kidney	KIRC	MSS/MSI-L	D/F12	Adherent	NA	EUR	IBS	02:01	26:01:00	0.718092295376446	44:03:00	49:01:00	0.98902664880431	07:01	16:01	0.998811557336721	02:01	05:01	0.997546689951821	04:01	10:01	0.876626591058525	02:01	03:03	0.942914781578465	03:01	07:01	0.997579188086767
SIDM00988	BFTC-909	910698	kidney	KIRC	MSS/MSI-L	D/F12	Adherent	Asian	EAS	JPT	02:07	26:01:00	0.583600939192473	08:01	46:01:00	0.991581415200585	01:02	07:02	0.87491327572597	01:02	01:04	0.716521131437102	02:01	05:01	0.814108548271819	05:03	06:02	0.994281879166565	14:05	15:01	0.836502392555823
SIDM00941	CAKI-1	905963	kidney	KIRC	MSS/MSI-L	R	Adherent	Caucasian	EUR	TSI	23:01	24:02:00	0.990980457821524	35:02:00	44:03:00	0.898811074874605	04:01	04:01	0.985774200841698	02:01	05:05	0.992382723580032	02:01	10:01	0.868782312778063	02:02	03:01	0.985742258142284	07:01	11:01	0.488573618856042
SIDM00932	CAL-54	910952	kidney	KIRC	MSS/MSI-L	D/F12	Adherent	Caucasian	EUR	TSI	01:01	01:01	0.995021402837995	57:01:00	57:01:00	0.916939517894908	07:01	07:01	0.900323167204372	02:01	02:01	0.998673508954375	03:01	03:01	0.448671859485715	03:03	03:03	0.974413903500626	07:01	07:01	0.994904572977951
SIDM00856	G-401	907299	kidney		MSS/MSI-L	R	Adherent	Caucasian	EUR	TSI	02:01	03:01	0.914366696813845	35:08:00	37:01:00	0.626545463957506	04:01	06:02	0.999196663985912	03:01	05:05	0.955326880315687	02:01	04:02	0.963238014695783	03:01	03:02	0.9979093132898	04:02	11:01	0.505273390355282
SIDM00188	HA7-RCC	753558	kidney	KIRC	MSS/MSI-L	D/F12	Adherent	NA	EUR	IBS	03:01	26:01:00	0.888695092860976	35:01:00	40:01:00	0.799596373358973	03:03	03:04	0.945355977986728	03:03	04:01	0.439820787203509	02:01	04:01	0.968307295117379	03:01	04:02	0.800381141110766	04:01	13:17	0.230638614748543
SIDM00611	KMRC-1	1298168	kidney	KIRC	MSS/MSI-L	D/F12	Adherent	Asian	EAS	JPT	02:01	24:02:00	0.853131718387331	54:01:00	54:01:00	0.93756169305313	01:02	01:02	0.99989153618349	01:03	03:03	0.61494224792939	05:01	05:01	0.986848104052321	04:01	06:01	0.997560071291456	04:05	08:03	0.985292469317768
SIDM00609	KMRC-20	1298169	kidney	KIRC	MSS/MSI-L	D/F12	Adherent	Asian	EAS	JPT	02:01	24:02:00	0.778657454104571	46:01:00	51:01:00	0.972617706438622	01:02	14:02	0.873175997769961	01:03	03:02	0.765089699546761	05:01	05:01	0.972364163590692	03:03	06:01	0.988055304938006	08:03	09:01	0.962182805915887
SIDM00187	LB1047-RCC	753577	kidney	KIRC	MSI-H	D/F12	Adherent	NA	EUR	IBS	24:02:00	24:02:00	0.993778411502088	35:01:00	35:01:00	0.328554502960656	04:01	04:01	0.999999976567049	05:05	05:05	0.921793855435237	04:01	04:01	0.798808576901304	03:01	03:01	0.937782564761039	11:04	11:04	0.398162792686509
SIDM00186	LB2241-RCC	753578	kidney	KIRC	MSS/MSI-L	D/F12	Adherent	NA	AMR	PUR	29:02:00	29:02:00	0.327493931938198	40:01:00	40:01:00	0.833432663460565	03:04	03:04	0.937206657840998	01:02	01:02	0.853305197675121	04:02	04:02	0.966249080936982	06:04	06:04	0.830311397157676	13:02	13:02	0.860910680180423
SIDM00180	LB996-RCC	753585	kidney	KIRC	MSS/MSI-L	D/F12	Adherent	NA	EUR	TSI	02:01	02:01	0.942969361399463	18:01	18:01	0.536553894511597	01:02	01:02	0.995958930316098	01:03	01:03	0.769776223957497	04:01	04:01	0.996902495360967	06:03	06:03	0.85279964339466	13:01	13:01	0.567202997676927
SIDM00231	NCC010	1509073	kidney	KIRC	MSS/MSI-L	R	Adherent	NA	EAS	JPT	03:01	24:02:00	0.838584205979781	15:01	46:01:00	0.762740642706675	01:02	04:01	0.860798686683605	01:03	03:01	0.966915500613943	02:01	05:01	0.958503368212457	03:02	06:01	0.99955567414859	04:06	08:03	0.512962047621109
SIDM00232	NCC021	1509074	kidney	KIRC	MSS/MSI-L	D/F12	Adherent	NA	EAS	JPT	02:01	24:02:00	0.731585972701832	40:01:00	54:01:00	0.239655736859452	01:02	04:03	0.958676255854538	01:04	05:05	0.527522072708064	04:02	05:01	0.917993291416989	03:01	05:03	0.640616173920581	11:01	14:05	0.576538626010344
SIDM00239	OS-RC-2	909250	kidney	KIRC	MSS/MSI-L	R	Adherent	Asian	EAS	JPT	24:02:00	24:02:00	0.998809374456194	52:01:00	52:01:00	0.999518663338208	12:02	12:02	0.9999999420567	06:01	06:01	0.997282124304005	02:01	02:01	0.940608021179842	03:01	03:01	0.999435084940796	12:02	12:02	0.998489034553366
SIDM00235	RCC10RGB	909974	kidney	KIRC	MSS/MSI-L	D/F12	Adherent	Asian	EAS	CHB	02:06	24:02:00	0.4932324885176	13:01	39:01:00	0.34662102616128	03:04	07:02	0.746734719279224	01:02	03:03	0.402205514396437	04:02	05:01	0.669817545547977	04:01	06:02	0.640483384812642	04:05	15:01	0.627463597579463
SIDM00821	RCC-AB	1524418	kidney	KIRC	MSS/MSI-L	D/F12	Adherent	NA	EUR	IBS	03:01	03:01	0.975354665055807	07:02	35:01:00	0.975326208737928	04:01	07:02	0.999987985688412	01:01	01:02	0.998157395323755	04:01	04:02	0.980163442830794	05:01	06:02	0.997345283780402	01:01	15:01	0.989504356249844
SIDM00820	RCC-ER	1524417	kidney	KIRC	MSS/MSI-L	D/F12	Adherent	NA	AMR	PUR	02:01	24:02:00	0.947291058292905	13:02	35:03:00	0.518101282865113	04:01	06:02	0.999921792997333	01:03	02:01	0.919977399625896	04:01	04:01	0.995627305488874	02:02	06:03	0.962305534667983	07:01	13:01	0.890454547068299
SIDM00819	RCC-FG2	1524414	kidney	KIRC	MSS/MSI-L	D/F12	Adherent	NA	EUR	IBS	03:01	32:01:00	0.9582671940578	27:05:00	35:01:00	0.904153215289638	02:02	04:01	0.993187452634551	01:01	01:02	0.985989536098179	04:01	04:01	0.916195064187485	05:01	06:02	0.990000511168226	01:01	15:01	0.985136457455658
SIDM00817	RCC-JW	1524416	kidney	KIRC	MSS/MSI-L	D/F12	Adherent	NA	EUR	IBS	01:01	11:01	0.973694040445891	08:01	27:02:00	0.957743470129496	05:01	07:01	0.99512494515229	01:02	05:05	0.972690168309638	03:01	04:01	0.62667152756551	03:01	06:02	0.975419867248933	11:04	15:01	0.963464176040279
SIDM00816	RCC-MF	1524419	kidney	KIRC	MSS/MSI-L	D/F12	Adherent	NA	AMR	PUR	01:01	02:01	0.790565353199492	08:01	15:01	0.564891015147159	03:03	07:01	0.961489824790818	01:03	05:01	0.959683448135143	04:01	04:01	0.478535940862932	02:01	06:03	0.955196267239756	03:01	13:01	0.948719837580778
SIDM00086	RXF393	905978	kidney	KIRC	MSS/MSI-L	R	Adherent	NA	EUR	TSI	02:01	24:02:00	0.848228284022384	14:01	44:02:00	0.950998303598486	05:01	08:02	0.919573307334947	01:02	05:05	0.502738904099411	01:01	04:01	0.76146709532561	03:01	06:02	0.494114294091112	11:01	15:01	0.30083835257492
SIDM00094	SN12C	905979	kidney	KIRC	MSS/MSI-L	D/F12	Adherent	NA	EUR	TSI	03:01	24:02:00	0.984371805656984	07:02	44:02:00	0.991083990632621	05:01	07:02	0.999999985005034	01:02	03:03	0.975674009279867	02:01	04:01	0.898726840502961	03:01	06:02	0.986990199263892	04:01	15:01	0.971148875635475
SIDM00113	TK10	905980	kidney	KIRC	MSS/MSI-L	R	Adherent	NA	EUR	TSI	33:01:00	33:01:00	0.965273367417467	14:02	14:02	0.999999999999977	08:02	08:02	0.999999832285341	01:01	01:01	0.998092388285892	04:02	04:02	0.933782471158337	05:01	05:01	0.99999999999998	01:02	01:02	0.999806979334753
SIDM00112	U031	905981	kidney	KIRC	MSS/MSI-L	R	Adherent	Caucasian	EUR	IBS	01:01	03:01	0.52625997794105	07:02	14:02	0.992964552215189	07:02	08:02	0.992415751650697	01:02	01:02	0.998618524410881	04:02	05:01	0.976752171145814	06:02	06:09	0.989539849440221	13:02	15:01	0.997859614959049
SIDM00317	VMRC-RCZ	909781	kidney	KIRC	MSS/MSI-L	D/F12	Adherent	Caucasian	EUR	IBS	02:01	24:02:00	0.706324428505372	07:02	38:01:00	0.907386495823088	07:02	12:03	0.997147538825404	03:03	05:01	0.394785231484057	04:01	04:01	0.997319441356149	02:01	03:01	0.463010730542814	03:01	04:07	0.228617570406203
SIDM00055	201T	1287381	lung_NSCLC_adenocarcinoma	LUAD	MSS/MSI-L	R	Adherent	NA	AFR	GWD	30:02:00	74:01:00	0.662003491150488	15:03	57:03:00	0.108264657259644	07:01	07:01	0.681561181356008	01:02	01:02	0.617271144287735	01:01	02:01	0.492717560737919	05:01	06:02	0.619747320105538	13:01	15:03	0.522257505067264
SIDM00903	A549	905949	lung_NSCLC_adenocarcinoma	LUAD	MSS/MSI-L	D/F12	Adherent	Caucasian	EUR	TSI	25:01:00	30:01:00	0.878974564777603	18:01	44:03:00	0.949366883122765	12:03	16:01	0.814012616095898	02:01	05:05	0.992207543863883	03:01	03:01	0.641682800512959	02:02	03:01	0.989448653971672	07:01	11:04	0.975987195454185
SIDM00494	ABC-1	906791	lung_NSCLC_adenocarcinoma	LUAD	MSS/MSI-L	D/F12	Adherent	Asian	EAS	JPT	24:02:00	24:02:00	0.970953107314585	07:02	07:02	0.999055233748034	07:02	07:02	0.999999999904925	01:01	01:01	0.999004887046977	04:02	04:02	0.762346168300239	05:01	05:01	0.999999999722471	01:01	01:01	0.999525827239285
SIDM00922	Calu-3	687777	lung_NSCLC_adenocarcinoma	LUAD	MSS/MSI-L	D/F12	Adherent	Caucasian	EUR	IBS	24:02:00	68:01:00	0.843665937421573	07:02	51:01:00	0.93880039066546	07:02	15:02	0.824003090525971	01:03	03:03	0.839570852966264	04:01	04:01	0.538731855784937	03:01	06:03	0.925596818348435	04:01	13:01	0.384379341080424
SIDM00921	Calu-6	724859	lung_NSCLC_adenocarcinoma	LUAD	MSS/MSI-L	D/F12	Adherent	Caucasian	AMR	PUR	01:01	01:01	0.998929786847756	08:01	08:01	0.99984229815124	07:01	07:01	0.999999913393627	05:01	05:01	0.999476798267482	02:01	02:01	0.859123900307307	02:01	02:01	0.998161189789937	03:01	03:01	0.999999940025608
SIDM00513	COR-L105	906805	lung_NSCLC_adenocarcinoma	LUAD	MSS/MSI-L	R	Adherent	Caucasian	EUR	TSI	01:01	03:01	0.974459163968368	08:01	35:03:00	0.942729935013195	04:01	07:01	0.996889254496738	05:01	05:05	0.995976385278119	01:01	04:01	0.99728311522548	02:01	03:01	0.999536265991276	03:01	11:01	0.658928323088921
SIDM00119	EKVX	905970	lung_NSCLC_adenocarcinoma	LUAD	MSS/MSI-L	D/F12	Adherent	Caucasian	EUR	IBS	01:01	01:01	0.995165268314208	37:01:00	37:01:00	0.999999965818709	06:02	06:02	0.999653904334586	01:02	01:02	0.999366678622646	04:01	04:01	0.844262854931987	06:02	06:02	0.993974053310073	15:01	15:01	0.996481102341757
SIDM00048	EMC-BAC-1	1503369	lung_NSCLC_adenocarcinoma	LUAD	MSS/MSI-L	R	Adherent	NA	AFR	GWD	01:01	02:01	0.45988609547087	15:06	45:01:00	0.215677935064033	04:03	16:01	0.418621193923258	05:05	06:01	0.289615672693531	06:02	15:01	0.0893110165602883	03:01	03:01	0.296381416625325	12:01	12:02	0.232458258869732
SIDM00047	EMC-BAC-2	1503370	lung_NSCLC_adenocarcinoma	LUAD	MSS/MSI-L	R	Adherent	NA	EUR	IBS	01:01	24:02:00	0.988725873699511	07:02	08:01	0.992408304847804	07:01	07:02	0.999998928791549	01:02	05:01	0.999514753132752	01:01	04:01	0.992437171095544	02:01	06:02	0.996596151966596	03:01	15:01	0.998616531798818
SIDM00046	H3255	1247873	lung_NSCLC_adenocarcinoma	LUAD	MSS/MSI-L	R	Adherent	NA	EUR	IBS	01:01	03:01	0.990280131613609	37:01:00	41:01:00	0.945557627202139	06:02	17:01	0.880179044957286	01:02	01:02	0.630092655077013	04:01	04:01	0.590024998383203	06:02	06:04	0.596321509018151	13:02	15:01	0.576199157656003
SIDM01069	HCC-44	1240145	lung_NSCLC_adenocarcinoma	LUAD	MSS/MSI-L	R	Adherent	Caucasian	EUR	IBS	24:02:00	24:02:00	0.992412323421238	35:03:00	35:03:00	0.998191379384941	04:01	04:01	0.999999996075387	05:05	05:05	0.999367419640344	04:01	04:01	0.996138665045447	03:01	03:01	0.999843693879464	12:01	12:01	0.99132249082865
SIDM01068	HCC-78	1290908	lung_NSCLC_adenocarcinoma	LUAD	MSS/MSI-L	R	Adherent	Caucasian	EUR	TSI	02:01	02:05	0.985088156489168	13:02	15:03	0.694590270701652	06:02	12:03	0.75181545570583	01:02	03:01	0.823155109492	03:01	04:01	0.484846602089158	03:02	06:02	0.983381939844846	04:05	15:01	0.557310035819782
SIDM01067	HCC-827	1240146	lung_NSCLC_adenocarcinoma	LUAD	MSS/MSI-L	R	Adherent	Caucasian	AMR	PUR	11:01	26:01:00	0.710222847295846	35:01:00	52:01:00	0.474869850650713	04:01	12:02	0.980839389449783	01:03	03:01	0.346667956588552	04:01	04:02	0.802739424122383	03:03	06:01	0.361856440778342	09:01	15:02	0.286853122814631
SIDM00297	LC-2-ad	907786	lung_NSCLC_adenocarcinoma	LUAD	MSS/MSI-L	R	Adherent	NA	EAS	JPT	24:02:00	31:01:00	0.963800835792847	07:02	40:02:00	0.889153986420485	03:04	07:02	0.999195337218778	01:01	04:01	0.669581946293872	02:01	04:02	0.81785753690001	04:02	05:01	0.656604457950761	01:01	08:02	0.741496793170697
SIDM00339	LXF-289	753592	lung_NSCLC_adenocarcinoma	LUAD	MSS/MSI-L	D/F12	Adherent	Caucasian	EUR	TSI	32:01:00	32:01:00	0.999225869287586	38:01:00	38:01:00	0.908872647419208	12:03	12:03	0.994716519981134	01:03	01:03	0.984794650273504	04:02	04:02	0.961965923058848	06:03	06:03	0.995649023188807	13:01	13:01	0.998998651177157
SIDM00645	NCI-H1355	724866	lung_NSCLC_adenocarcinoma	LUAD	MSS/MSI-L	D/F12	Adherent	Caucasian	EUR	TSI	02:01	02:01	0.98663602256242	35:08:00	50:01:00	0.446300404694651	04:01	06:02	0.999972525003691	04:01	05:01	0.383828587230823	04:01	04:01	0.66876045878945	02:01	04:02	0.779758733618839	03:01	04:02	0.455127344004066
SIDM00644	NCI-H1395	684681	lung_NSCLC_adenocarcinoma	LUAD	MSS/MSI-L	R	Adherent	Caucasian	EUR	TSI	01:01	02:01	0.965073305589843	15:01	40:01:00	0.96257317111432	03:03	04:01	0.858494107352542	04:01	05:01	0.983227703493861	01:01	03:01	0.712892757826649	02:01	04:02	0.983622630008497	03:01	08:01	0.941861872403733
SIDM00658	NCI-H1435	1298347	lung_NSCLC_adenocarcinoma	LUAD	MSS/MSI-L	D/F12	Semi-Adherent	Caucasian	EUR	TSI	01:01	01:01	0.999499291209769	08:01	08:01	0.999999999892155	07:01	07:01	0.999997858195844	05:01	05:01	0.999999999686061	01:01	03:01	0.659223398287996	02:01	02:01	0.999999999923823	03:01	03:01	0.999999999999866
SIDM00751	NCI-H1563	753600	lung_NSCLC_adenocarcinoma	LUAD	MSS/MSI-L	R	Adherent	Caucasian	EUR	IBS	02:01	24:02:00	0.970433257524715	35:02:00	51:01:00	0.623784926445167	04:01	15:02	0.594884538806364	01:01	05:05	0.971639936791102	02:01	04:02	0.968295921852766	03:01	05:01	0.989723500859582	01:01	11:04	0.550072161087098
SIDM00750	NCI-H1568	1298348	lung_NSCLC_adenocarcinoma	LUAD	MSS/MSI-L	R	Adherent	Caucasian	EUR	IBS	03:01	32:01:00	0.979440096653794	07:02	08:01	0.99370221616943	07:01	07:02	0.999998926893608	01:02	05:01	0.999607492572933	01:01	02:01	0.949040812447154	02:01	06:02	0.995392938871366	03:01	15:01	0.993559964135109
SIDM00749	NCI-H1573	908472	lung_NSCLC_adenocarcinoma	LUAD	MSS/MSI-L	D/F12	Adherent	Caucasian	EUR	TSI	30:01:00	30:01:00	0.999716622566433	14:02	14:02	0.999999997005676	08:02	08:02	0.999215069105696	01:02	01:02	0.999325120946524	04:02	04:02	0.96470812041744	06:09	06:09	0.991653450891764	13:02	13:02	0.998918628958837
SIDM00747	NCI-H1623	687798	lung_NSCLC_adenocarcinoma	LUAD	MSS/MSI-L	D/F12	Adherent	Caucasian	EUR	IBS	01:01	11:01	0.882983800550446	40:01:00	51:01:00	0.834739572791561	03:04	05:01	0.945189842144557	03:01	03:03	0.8975275018851	03:01	03:01	0.428763759478733	03:01	03:02	0.946736823489465	04:01	04:08	0.334533787077966
SIDM00746	NCI-H1648	687799	lung_NSCLC_adenocarcinoma	LUAD	MSS/MSI-L	D/F12	Adherent	African	AFR	GWD	11:01	34:02:00	0.398657305166997	07:02	53:01:00	0.971966886428369	04:01	07:02	0.993139179573073	01:02	04:01	0.863285218545376	01:01	04:01	0.826665627748237	04:02	06:02	0.904122261854903	03:02	15:01	0.829688023546402
SIDM00745	NCI-H1650	687800	lung_NSCLC_adenocarcinoma	LUAD	MSS/MSI-L	R	Adherent	Caucasian	EUR	IBS	02:01	02:01	0.666367017668276	15:18	15:18	0.701589085858422	07:04	07:04	0.998121408690027	01:03	01:03	0.998268065403447	02:01	02:01	0.962295788453981	06:03	06:03	0.999630777819217	13:01	13:01	0.986323274686252
SIDM00744	NCI-H1651	910900	lung_NSCLC_adenocarcinoma	LUAD	MSS/MSI-L	D/F12	Adherent	Caucasian	EUR	IBS	03:01	24:02:00	0.888476332534137	07:02	08:01	0.992637558616184	07:01	07:02	0.999983348894914	01:02	05:01	0.989249020027877	04:01	04:02	0.974815258455816	02:01	06:02	0.983063450162902	03:01	15:01	0.995338006841079
SIDM00743	NCI-H1666	908473	lung_NSCLC_adenocarcinoma	LUAD	MSS/MSI-L	D/F12	Semi-Adherent	Caucasian	EUR	IBS	01:01	02:01	0.979978225381437	44:02:00	44:02:00	0.919991700068042	07:04	12:03	0.982825545007106	01:04	05:05	0.687181444316876	02:01	02:01	0.952012595451736	03:01	05:03	0.766630227184076	11:01	14:01	0.793791656309489
SIDM00742	NCI-H1693	687802	lung_NSCLC_adenocarcinoma	LUAD	MSS/MSI-L	R	Adherent	Caucasian	EUR	IBS	03:01	29:02:00	0.584443341988021	07:02	44:02:00	0.991782774802442	07:02	07:04	0.992060605980611	01:01	01:02	0.996326240735774	04:02	11:01	0.959196673800439	05:01	06:02	0.974518951074155	01:01	15:01	0.995114425399601
SIDM00740	NCI-H1703	908474	lung_NSCLC_adenocarcinoma		MSS/MSI-L	R	Adherent	Caucasian	EUR	TSI	01:01	02:01	0.983811839396685	07:02	08:01	0.958647018838042	07:01	07:02	0.997997205240931	01:01	05:01	0.989590303206169	03:01	04:01	0.750711506304316	02:01	05:01	0.999928008195411	01:01	03:01	0.905142504898124
SIDM00739	NCI-H1734	722058	lung_NSCLC_adenocarcinoma	LUAD	MSS/MSI-L	R	Adherent	Caucasian	EUR	TSI	02:01	02:01	0.976983506607999	40:01:00	44:02:00	0.979624008402715	03:04	16:04	0.869621835553683	01:02	01:03	0.818578970030656	04:01	04:01	0.961202185517664	06:02	06:03	0.851444894151189	13:01	15:01	0.849450105110149
SIDM00738	NCI-H1755	908475	lung_NSCLC_adenocarcinoma	LUAD	MSS/MSI-L	R	Adherent	Caucasian	EUR	IBS	02:01	02:01	0.982171652244162	40:01:00	44:02:00	0.970531027305825	03:04	05:01	0.998881018245535	03:03	04:01	0.970408418628622	04:01	04:01	0.708203523069397	03:01	04:02	0.989999541724147	04:01	08:01	0.972642251755919
SIDM00754	NCI-H1781	1298350	lung_NSCLC_adenocarcinoma	LUAD	MSS/MSI-L	R	Adherent	Caucasian	EUR	IBS	03:01	31:01:00	0.898302996637618	07:02	55:01:00	0.607917184616332	01:02	07:02	0.999999996606508	01:02	01:03	0.987649693770531	04:01	09:01	0.601367161840204	06:02	06:03	0.984998002442421	13:01	15:01	0.99631109553946
SIDM00771	NCI-H1792	724868	lung_NSCLC_adenocarcinoma	LUAD	MSS/MSI-L	R	Adherent	Caucasian	EUR	TSI	02:01	26:01:00	0.806697129251835	08:01	15:01	0.981979411422497	04:01	07:01	0.99996623293451	02:01	05:01	0.999994884216822	04:01	13:01	0.407093852689874	02:01	02:02	0.998486692118562	03:01	07:01	0.99999999139618
SIDM00755	NCI-H1793	908463	lung_NSCLC_adenocarcinoma	LUAD	MSS/MSI-L	D/F12	Adherent	Caucasian	EUR	IBS	01:01	30:01:00	0.814636466382877	07:02	13:02	0.859565944649389	06:02	07:02	0.962623788983685	01:02	02:01	0.885037815008834	04:01	04:01	0.877736143197768	02:02	05:02	0.819017682204683	07:01	15:01	0.924684354852544
SIDM00769	NCI-H1838	687807	lung_NSCLC_adenocarcinoma	LUAD	MSS/MSI-L	R	Adherent	Caucasian	EUR	IBS	26:01:00	26:01:00	0.97943816488641	45:01:00	45:01:00	0.992508462223966	06:02	06:02	0.999999997207797	02:01	02:01	0.999999535475289	04:02	04:02	0.949930805589256	02:02	02:02	0.999346143882514	07:01	07:01	0.999999981160106
SIDM00762	NCI-H1944	1240185	lung_NSCLC_adenocarcinoma	LUAD	MSS/MSI-L	D/F12	Adherent	Caucasian	EUR	TSI	03:01	24:02:00	0.877131888344864	15:18	51:01:00	0.337351655156983	07:01	07:04	0.7815506189696	03:01	05:05	0.865340984488695	04:01	04:02	0.926980525110527	03:01	03:02	0.982707787126242	04:01	11:04	0.823208451700912
SIDM00759	NCI-H1975	924244	lung_NSCLC_adenocarcinoma	LUAD	MSS/MSI-L	R	Adherent	Caucasian	EUR	TSI	01:01	01:01	0.997871694571522	41:01:00	41:01:00	0.87052027934437	17:01	17:01	0.834714023869874	02:01	02:01	0.87233084865246	04:01	04:01	0.906272415869895	02:02	02:02	0.416025334658245	07:01	07:01	0.881500532193832
SIDM00758	NCI-H1993	908476	lung_NSCLC_adenocarcinoma	LUAD	MSS/MSI-L	R	Adherent	NA	EUR	TSI	02:01	25:01:00	0.913305710798922	18:01	40:01:00	0.999769793211228	03:04	12:03	0.987251344790541	01:02	01:02	0.864384622072866	03:01	05:01	0.810717524831072	06:02	06:04	0.747090902526591	13:02	15:01	0.934793224231374
SIDM00756	NCI-H2009	724873	lung_NSCLC_adenocarcinoma	LUAD	MSS/MSI-L	D/F12	Adherent	Caucasian	AMR	PUR	03:01	03:01	0.968282365889096	07:02	07:02	0.932986434379637	07:02	07:02	0.939090742987618	01:02	01:02	0.998365121949093	04:01	04:01	0.985809073265459	06:02	06:02	0.998909626447151	15:01	15:01	0.998829749761393
SIDM00753	NCI-H2023	1240187	lung_NSCLC_adenocarcinoma	LUAD	MSS/MSI-L	R	Adherent	Caucasian	EUR	TSI	02:01	02:01	0.951526719906265	07:02	08:01	0.99258987793713	07:01	07:02	0.999998928795045	01:04	05:01	0.891613692685154	02:01	03:01	0.775600262866541	02:01	05:03	0.99935141614992	03:01	14:01	0.922848262783806
SIDM00715	NCI-H2030	722045	lung_NSCLC_adenocarcinoma	LUAD	MSS/MSI-L	R	Adherent	Caucasian	EUR	TSI	11:01	24:02:00	0.921901325752878	44:03:00	51:01:00	0.801759577881103	01:02	04:01	0.965264529041646	03:02	05:05	0.641979121204641	04:01	14:01	0.611542141427485	03:01	03:03	0.475969232693458	09:01	11:01	0.495799184267136
SIDM00709	NCI-H2085	687812	lung_NSCLC_adenocarcinoma	LUAD	MSS/MSI-L	D/F12	Adherent	Caucasian	AMR	PUR	01:01	03:01	0.998877396595989	08:01	14:02	0.968723954364887	07:01	08:02	0.918419037652095	01:01	03:01	0.318808523565704	03:01	03:01	0.36134272634116	03:02	05:01	0.723583623429546	04:07	08:02	0.0835549494280032
SIDM00708	NCI-H2087	724834	lung_NSCLC_adenocarcinoma	LUAD	MSS/MSI-L	D/F12	Semi-Adherent	Caucasian	AMR	PUR	02:01	02:01	0.860476217104933	44:03:00	44:03:00	0.989447956067893	16:01	16:01	0.995747299513351	02:01	02:01	0.999971626435732	11:01	11:01	0.999999643061261	02:02	02:02	0.999999987764712	07:01	07:01	0.999937375234739
SIDM00702	NCI-H2122	722046	lung_NSCLC_adenocarcinoma	LUAD	MSS/MSI-L	R	Adherent	Caucasian	EUR	IBS	01:01	03:01	0.991989778199195	07:02	08:01	0.992589217345903	07:01	07:02	0.99999892879155	02:01	05:01	0.999999994473314	02:01	04:01	0.947452735071934	02:01	02:02	0.998164723953478	03:01	07:01	0.99998398274378
SIDM00729	NCI-H2228	687816	lung_NSCLC_adenocarcinoma	LUAD	MSS/MSI-L	R	Adherent	Caucasian	EUR	TSI	02:01	03:01	0.947029951995197	07:02	38:01:00	0.945359864171235	07:02	12:03	0.998668068822855	01:02	01:03	0.98472200030229	02:01	03:01	0.698060630181212	06:02	06:03	0.981738059901964	13:01	15:01	0.993419524031852
SIDM00728	NCI-H2291	724874	lung_NSCLC_adenocarcinoma	LUAD	MSS/MSI-L	R	Adherent	Caucasian	EUR	IBS	03:01	03:01	0.988330302080861	07:02	07:02	0.990100251431609	07:02	07:02	0.999999999987796	01:02	01:02	0.999290895681603	04:01	04:01	0.917701541688527	06:02	06:02	0.992461251361205	15:01	15:01	0.997272732878964
SIDM00138	NCI-H23	905942	lung_NSCLC_adenocarcinoma	LUAD	MSS/MSI-L	R	Adherent	African	AFR	GWD	80:01:00	80:01:00	0.499270847272811	58:02:00	58:02:00	0.17096403621634	06:02	06:02	0.933987917330853	01:02	01:02	0.683169590834746	01:01	01:01	0.172810749453517	06:02	06:02	0.481095349005324	13:02	13:02	0.122666247876644
SIDM00727	NCI-H2342	687819	lung_NSCLC_adenocarcinoma	LUAD	MSS/MSI-L	D/F12	Adherent	Caucasian	EUR	IBS	02:01	02:01	0.993420358871885	08:01	18:01	0.994536388040527	05:01	07:01	0.993808653347606	05:01	05:01	0.997272826900332	02:01	04:01	0.48717311236972	02:01	02:01	0.994598399856415	03:01	03:01	0.994683672629369
SIDM00726	NCI-H2347	687820	lung_NSCLC_adenocarcinoma	LUAD	MSS/MSI-L	R	Adherent	Caucasian	EUR	IBS	01:01	02:01	0.949847657222208	15:01	15:01	0.975419118525343	03:03	03:04	0.989366889789196	03:01	05:05	0.927753050565353	04:01	04:01	0.970574397534508	03:01	03:02	0.992174215636762	04:01	11:01	0.610860724213021
SIDM00724	NCI-H2405	687821	lung_NSCLC_adenocarcinoma	LUAD	MSS/MSI-L	D/F12	Adherent	Caucasian	EUR	IBS	02:01	32:01:00	0.823249917649799	14:02	51:01:00	0.989433637912122	08:02	15:02	0.944910905695789	01:01	01:02	0.99818763220374	04:01	17:01	0.918105788419675	05:01	05:02	0.999427657385675	01:02	16:01	0.99290194058913
SIDM00493	NCI-H292	753604	lung_NSCLC_adenocarcinoma		MSS/MSI-L	R	Adherent	African	AFR	GWD	68:02:00	74:01:00	0.252135129858356	15:17	58:01:00	0.217190022588199	07:01	08:04	0.459752594085295	01:02	05:01	0.309823912547149	01:01	11:01	0.17113979390568	03:01	06:02	0.166106442469932	11:01	15:03	0.210489782409658
SIDM00137	NCI-H3122	1240190	lung_NSCLC_adenocarcinoma	LUAD	MSS/MSI-L	R	Adherent	NA	EUR	TSI	03:01	03:01	0.914550378988892	35:01:00	35:01:00	0.671772972438427	04:01	04:01	0.999999995519619	01:03	01:03	0.992542130467446	14:01	14:01	0.592921494756162	06:03	06:03	0.946418457220821	13:01	13:01	0.924995242409373
SIDM00117	NCI-H322M	905967	lung_NSCLC_adenocarcinoma	LUAD	MSS/MSI-L	R	Suspension	NA	EUR	TSI	29:02:00	29:02:00	0.999999961709177	44:03:00	44:03:00	0.995865999046589	16:01	16:01	0.997866940601787	02:01	02:01	0.999999994933705	04:01	04:01	0.994977800388839	02:02	02:02	0.999976926201225	07:01	07:01	0.999999999753963
SIDM00718	NCI-H358	908465	lung_NSCLC_adenocarcinoma	LUAD	MSS/MSI-L	R	Adherent	Caucasian	EUR	IBS	03:01	03:01	0.850228860821628	15:01	35:01:00	0.522692482135995	03:04	04:01	0.813793818453	01:01	03:01	0.854097529639633	04:01	04:02	0.967947975999494	03:02	05:01	0.975108895577183	01:01	04:01	0.372159104396357
SIDM00925	NCI-H441	908460	lung_NSCLC_adenocarcinoma	LUAD	MSS/MSI-L	R	Adherent	Caucasian	AMR	PUR	02:01	03:01	0.926738704114232	38:01:00	44:03:00	0.880344261552408	12:03	16:02	0.98129676208654	02:01	03:01	0.951849821823255	02:01	04:01	0.581319723935611	02:02	03:02	0.989414462899524	04:02	07:01	0.887174468520817
SIDM00116	NCI-H522	905944	lung_NSCLC_adenocarcinoma	LUAD	MSS/MSI-L	R	Adherent	Caucasian	EUR	IBS	02:01	02:01	0.948494478418398	44:02:00	55:01:00	0.987018795933398	03:03	05:01	0.984416279466678	01:02	03:03	0.972834233885489	04:01	04:01	0.951046505229617	03:01	06:02	0.963736985308347	04:01	15:01	0.864923044787591
SIDM01127	NCI-H596	908459	lung_NSCLC_adenocarcinoma		MSS/MSI-L	R	Adherent	Caucasian	EUR	IBS	03:01	03:01	0.988330302080861	08:01	08:01	0.999999999892155	07:01	07:01	0.999997858195844	05:01	05:01	0.999999999706518	04:02	04:02	0.946598250466699	02:01	02:01	0.999999999999759	03:01	03:01	0.99999999999985
SIDM01124	NCI-H650	722066	lung_NSCLC_adenocarcinoma	LUAD	MSS/MSI-L	D/F12	Adherent	Caucasian	AMR	PUR	24:02:00	24:02:00	0.87971590936251	07:02	07:02	0.989645901975594	07:02	07:02	0.99752477652445	01:02	01:02	0.99934802818935	04:01	04:01	0.913751625655737	06:02	06:02	0.978296432392673	15:01	15:01	0.847563012927956
SIDM01150	NCI-H838	910399	lung_NSCLC_adenocarcinoma	LUAD	MSS/MSI-L	R	Adherent	Caucasian	EUR	TSI	30:02:00	30:02:00	0.951561860345871	18:01	18:01	0.998557841083739	05:01	05:01	0.99856156818395	01:01	01:01	0.992344988818502	02:01	02:01	0.972761281877994	05:01	05:01	0.999999999999834	01:01	01:01	0.899925133281012
SIDM00237	PC-14	753608	lung_NSCLC_adenocarcinoma	LUAD	MSS/MSI-L	R	Adherent	Asian	EAS	JPT	02:01	24:02:00	0.742139805935496	39:01:00	55:02:00	0.0667297750324533	03:03	07:02	0.57309357545339	01:01	01:02	0.604838298351309	04:02	05:01	0.856030914125467	05:01	06:02	0.609870700033208	01:01	15:01	0.455490189673098
SIDM00356	RERF-LC-KJ	1298537	lung_NSCLC_adenocarcinoma	LUAD	MSS/MSI-L	R	Adherent	Asian	EAS	JPT	24:02:00	26:01:00	0.582312854355082	40:02:00	52:01:00	0.736519454496344	03:04	12:02	0.998728375202655	01:03	03:02	0.576816704443634	09:01	13:01	0.936155327537847	03:03	06:01	0.972649115378527	09:01	15:02	0.984305657405438
SIDM00355	RERF-LC-MS	910931	lung_NSCLC_adenocarcinoma	LUAD	MSS/MSI-L	D/F12	Adherent	Asian	EAS	JPT	11:01	11:01	0.744987537758693	54:01:00	54:01:00	0.943338559783482	01:02	01:02	0.999489455304634	03:03	03:03	0.518964394605081	05:01	05:01	0.946902838303183	04:01	04:01	0.979945209186975	04:05	04:05	0.998271904470883
SIDM01108	SK-LU-1	909721	lung_NSCLC_adenocarcinoma	LUAD	MSS/MSI-L	D/F12	Adherent	Caucasian	EUR	IBS	24:02:00	24:02:00	0.99550172951042	40:02:00	40:02:00	0.999999860651765	02:02	02:02	0.999999997486921	01:03	01:03	0.999498187569386	04:02	04:02	0.960171608730313	06:03	06:03	0.937972642869355	13:01	13:01	0.958809355205803
SIDM01163	SW1573	724878	lung_NSCLC_adenocarcinoma	LUAD	MSS/MSI-L	D/F12	Adherent	Caucasian	EUR	TSI	02:01	02:01	0.996814334482221	44:02:00	44:02:00	0.975963595569052	05:01	05:01	0.999999970845086	01:02	05:01	0.999268242551838	04:01	104:01:00	0.576815990934326	02:01	06:02	0.989003224233562	03:01	15:01	0.998372070561202
SIDM01120	NCI-H720	687600	lung_NSCLC_carcinoid		MSS/MSI-L	D/F12	Suspension	NA	EUR	IBS	11:01	26:01:00	0.949940999724851	38:01:00	52:01:00	0.925421619027798	12:02	12:03	0.857501863970291	01:03	03:01	0.957563793319794	04:01	04:01	0.685566025560922	03:02	06:01	0.995010170649348	04:02	15:02	0.928527335461201
SIDM01119	NCI-H727	724855	lung_NSCLC_carcinoid		MSS/MSI-L	R	Adherent	Caucasian	EUR	TSI	32:01:00	32:01:00	0.999225869287586	38:01:00	38:01:00	0.926262409306721	12:03	12:03	0.997437613892073	01:02	01:02	0.999272164210921	13:01	13:01	0.943427411008493	06:02	06:02	0.992833836178282	15:01	15:01	0.997272732878964
SIDM01133	NCI-H835	753607	lung_NSCLC_carcinoid		MSS/MSI-L	R	Suspension	NA	AFR	GWD	02:01	33:03:00	0.64637579029448	53:01:00	53:01:00	0.202839626629113	03:02	06:02	0.207980853696782	02:01	03:03	0.458923521532097	01:01	02:01	0.412977966593553	02:01	02:02	0.31835830125881	07:01	09:01	0.790767500199091
SIDM01183	UMC-11	909779	lung_NSCLC_carcinoid		MSS/MSI-L	D/F12	Adherent	NA	EUR	TSI	03:01	29:02:00	0.988336764977799	35:01:00	44:03:00	0.230459730402558	04:01	16:02	0.298306373995196	01:02	03:02	0.436392477268264	04:01	11:01	0.42037112863541	03:02	06:02	0.956832995077211	09:01	15:01	0.415133876513081
SIDM00512	COR-L23	687780	lung_NSCLC_large cell		MSS/MSI-L	R	Adherent	Caucasian	EUR	TSI	01:01	01:01	0.997740050139226	08:01	08:01	0.999999999892155	07:01	07:01	0.999997858195844	05:01	05:01	0.999999998478872	04:01	04:01	0.996212498910237	02:01	02:01	0.999999992840525	03:01	03:01	0.999999999999864
SIDM00134	HOP-92	905973	lung_NSCLC_large cell		MSS/MSI-L	D/F12	Adherent	Caucasian	EUR	FIN	03:01	24:02:00	0.953177157111936	27:05:00	47:01:00	0.841341594753965	01:02	06:02	0.99793134836315	01:01	01:02	0.997917797108791	04:01	04:02	0.916380466309227	05:01	06:02	0.996005689840841	01:01	15:01	0.995857655234129
SIDM00306	IA-LM	910779	lung_NSCLC_large cell		MSS/MSI-L	D/F12	Adherent	Asian	EAS	JPT	24:02:00	24:02:00	0.798385073971052	51:01:00	54:01:00	0.942663375896769	01:02	14:02	0.999668537302912	01:03	03:03	0.570769423924572	05:01	05:01	0.975486647717301	04:01	06:01	0.989720030869668	04:05	08:03	0.920883811188506
SIDM00345	LCLC-103H	753586	lung_NSCLC_large cell		MSS/MSI-L	R	Adherent	Caucasian	EUR	TSI	03:01	03:01	0.988330302080861	07:02	07:02	0.989728014930216	07:02	07:02	0.999999999987796	03:03	03:03	0.665183024708393	11:01	11:01	0.963092144302497	03:01	03:01	0.735944375630084	04:07	04:07	0.384701926264001
SIDM00344	LCLC-97TM1	946361	lung_NSCLC_large cell		MSS/MSI-L	R	Adherent	Caucasian	SAS	STU	02:01	24:02:00	0.816494800397321	15:01	18:01	0.632662882595077	03:03	12:03	0.906379903260699	01:01	03:01	0.558048478536867	04:02	04:02	0.751837131375574	03:02	05:01	0.629681764735021	01:01	04:03	0.205054092103173
SIDM00547	LU-65	724863	lung_NSCLC_large cell		MSS/MSI-L	R	Suspension	Asian	EAS	JPT	11:01	24:02:00	0.914539647563177	15:01	52:01:00	0.662785751733016	04:01	12:02	0.984404458909578	01:03	03:01	0.777241716740125	03:01	09:01	0.355862668190203	03:02	06:01	0.86615279106715	04:03	15:02	0.341075546187903
SIDM01219	LU-99A	907796	lung_NSCLC_large cell		MSS/MSI-L	R	Adherent	NA	EAS	JPT	24:02:00	24:02:00	0.44125393063015	52:01:00	54:01:00	0.847666361178494	01:02	12:02	0.722956385528261	01:03	05:03	0.539245123126663	05:01	05:01	0.974937485493327	03:01	06:01	0.955376397048082	14:03	15:02	0.516672661562476
SIDM00651	NCI-H1155	908467	lung_NSCLC_large cell		MSS/MSI-L	D/F12	Suspension	Caucasian	SAS	ITU	03:01	03:01	0.955744519567232	47:01:00	47:01:00	0.935893017718912	06:02	06:02	0.999999950206945	02:01	02:01	0.999465483136833	04:01	04:01	0.99167286784386	02:02	02:02	0.995549607732069	07:01	07:01	0.9990509531775
SIDM00649	NCI-H1299	724831	lung_NSCLC_large cell		MSS/MSI-L	R	Adherent	Caucasian	EUR	IBS	24:02:00	32:01:00	0.952475256555118	40:01:00	40:02:00	0.957969273152155	02:02	03:03	0.892810043811891	01:01	01:03	0.985790580812263	03:01	04:01	0.671150836594188	05:01	06:03	0.961209796166784	01:01	13:01	0.95851023499619
SIDM00748	NCI-H1581	908471	lung_NSCLC_large cell		MSS/MSI-L	D/F12	Semi-Adherent	Caucasian	EUR	TSI	02:01	26:01:00	0.970147165941874	38:01:00	44:02:00	0.931041012404507	05:01	12:03	0.999168442817498	01:03	02:01	0.994424136847579	02:01	02:01	0.756519458028752	02:02	06:03	0.994109413654519	07:01	13:01	0.998350027017847
SIDM00763	NCI-H1915	1240184	lung_NSCLC_large cell		MSS/MSI-L	R	Adherent	Caucasian	EUR	TSI	24:02:00	24:02:00	0.993658747578009	14:02	14:02	0.957781432726944	02:02	02:02	0.999124067427237	01:01	01:01	0.998092378767035	04:01	04:01	0.987200888674185	05:01	05:01	0.99999999999998	01:02	01:02	0.999920239755876
SIDM01122	NCI-H661	687829	lung_NSCLC_large cell		MSS/MSI-L	R	Adherent	Caucasian	EUR	TSI	01:01	01:01	0.999858121437821	08:01	08:01	0.999999999892155	07:01	07:01	0.999997858195844	05:01	05:01	0.99999999968605	03:01	04:01	0.649380050381969	02:01	02:01	0.999999999999683	03:01	03:01	0.999999999999867
SIDM01116	NCI-H810	925341	lung_NSCLC_large cell		MSS/MSI-L	D/F12	Adherent	African	AFR	GWD	11:01	11:01	0.663079783841258	49:01:00	49:01:00	0.755625554340949	07:01	07:01	0.939518467529152	05:01	05:01	0.380461180575381	04:01	04:01	0.849034498016645	03:01	03:01	0.470056828244379	11:02	11:02	0.266591046907337
SIDM00810	A427	910851	lung_NSCLC_not specified	UNABLE TO CLASSIFY	MSS/MSI-L	D/F12	Adherent	NA	EUR	IBS	03:01	33:03:00	0.994069623621864	35:03:00	35:03:00	0.921387216724779	12:03	12:03	0.993405096157759	01:03	03:03	0.940525182086439	04:01	15:01	0.994896046541667	03:01	06:03	0.805545424606808	04:08	13:01	0.508890584229975
SIDM00990	BEN	753534	lung_NSCLC_not specified	UNABLE TO CLASSIFY	MSS/MSI-L	D/F12	Adherent	Caucasian	EUR	TSI	24:02:00	24:02:00	0.965462157016393	44:03:00	44:03:00	0.996754455204855	04:01	04:01	0.988173367295894	02:01	02:01	0.999999999511176	04:01	04:01	0.987602106813044	02:02	02:02	0.99971227224439	07:01	07:01	0.999999999754383
SIDM00939	CAL-12T	753540	lung_NSCLC_not specified	UNABLE TO CLASSIFY	MSS/MSI-L	D/F12	Adherent	Caucasian	EUR	IBS	02:01	02:01	0.996814334482221	44:02:00	44:02:00	0.992745299477088	05:01	05:01	0.999999970761809	03:03	03:03	0.951969790860784	04:01	04:01	0.995792983863168	03:01	03:01	0.981343514488252	04:01	04:01	0.95434501332556
SIDM00924	ChaGo-K-1	687596	lung_NSCLC_not specified	UNABLE TO CLASSIFY	MSS/MSI-L	R	Adherent	Caucasian	EUR	IBS	02:01	02:01	0.949837780218814	44:02:00	44:02:00	0.981463501893499	05:01	05:01	0.999514292431596	03:03	05:05	0.934281639234434	02:01	14:01	0.688539487170771	03:01	03:01	0.973432211869262	04:01	12:01	0.847546147456668
SIDM01070	HCC-366	1240144	lung_NSCLC_not specified		MSS/MSI-L	R	Adherent	Caucasian	EUR	IBS	11:01	11:01	0.996789300452829	55:01:00	55:01:00	0.998055037057367	03:03	03:03	0.970674105837994	01:03	01:03	0.99857661721229	02:01	02:01	0.969292541007078	06:03	06:03	0.999441324247766	13:01	13:01	0.985355989437787
SIDM00737	NCI-H1770	687804	lung_NSCLC_not specified	UNABLE TO CLASSIFY	MSS/MSI-L	D/F12	Suspension	NA	EUR	TSI	32:01:00	32:01:00	0.999607356593391	15:01	15:01	0.983748976151826	03:03	03:03	0.991388050284826	01:01	01:01	0.987609020252842	02:01	02:01	0.971380642430372	05:01	05:01	0.99999999999987	01:01	01:01	0.81382036241831
SIDM00703	NCI-H2110	1298351	lung_NSCLC_not specified	UNABLE TO CLASSIFY	MSS/MSI-L	R	Adherent	African	AFR	GWD	30:01:00	30:01:00	0.999999905011282	42:01:00	42:01:00	0.75525711603969	17:01	17:01	0.99999990960948	04:01	04:01	0.989659934557098	01:01	01:01	0.873079764570731	04:02	04:02	0.997175324542436	03:02	03:02	0.997666090886862
SIDM00700	NCI-H2135	1298352	lung_NSCLC_not specified	UNABLE TO CLASSIFY	MSS/MSI-L	D/F12	Adherent	NA	EUR	IBS	03:01	03:01	0.977240902302447	41:01:00	41:01:00	0.998551095511011	17:01	17:01	0.997031553381934	02:01	02:01	0.999999994092389	04:01	04:01	0.546138636904593	02:02	02:02	0.997999458280685	07:01	07:01	0.999999999754125
SIDM00926	NCI-H2172	1298353	lung_NSCLC_not specified	UNABLE TO CLASSIFY	MSS/MSI-L	R	Adherent	African	AFR	GWD	30:02:00	30:02:00	0.965932462709831	07:02	07:02	0.190052918303089	07:01	07:01	0.758250443850011	05:01	05:01	0.279116319181025	02:01	02:01	0.611293400671474	03:01	03:01	0.5642170252105	08:04	08:04	0.389984124809476
SIDM00723	NCI-H2444	1298356	lung_NSCLC_not specified	UNABLE TO CLASSIFY	MSS/MSI-L	R	Adherent	Caucasian	EUR	TSI	03:01	03:01	0.988330302080861	07:02	07:02	0.989727973700265	07:02	07:02	0.999999999987796	01:02	01:02	0.998696209390731	04:01	04:01	0.992207501956165	06:02	06:02	0.992029561429609	15:01	15:01	0.997504763858501
SIDM01125	NCI-H647	1240191	lung_NSCLC_not specified		MSS/MSI-L	R	Adherent	Caucasian	EUR	IBS	11:01	25:01:00	0.915178240122344	27:05:00	58:01:00	0.8538379564009	01:02	07:01	0.684498135728788	01:01	05:05	0.949306145629279	04:01	04:02	0.658335919933899	03:01	05:01	0.982568605062627	01:01	08:04	0.502762952947775
SIDM00486	EBC-1	753554	lung_NSCLC_squamous_cell_carcinoma	LUSC	MSS/MSI-L	D/F12	Adherent	Asian	EAS	CHB	24:02:00	24:02:00	0.970953107314585	07:02	07:02	0.999055233748034	07:02	07:02	0.999999999904925	01:01	01:01	0.999004887046977	04:02	04:02	0.755267460065309	05:01	05:01	0.999999999722471	01:01	01:01	0.999525827239285
SIDM01044	EPLC-272H	753556	lung_NSCLC_squamous_cell_carcinoma	LUSC	MSS/MSI-L	R	Adherent	Caucasian	EUR	IBS	02:01	03:01	0.956877572735025	15:01	15:01	0.994558747166243	03:03	03:04	0.984447931156296	01:02	03:01	0.945011710675191	04:01	04:02	0.977397795900125	03:02	06:02	0.937309218885696	04:01	15:01	0.968080517681087
SIDM00598	HARA	1240142	lung_NSCLC_squamous_cell_carcinoma	LUSC	MSS/MSI-L	R	Adherent	Asian	EAS	JPT	02:01	31:01:00	0.937286926183299	13:01	13:01	0.826107201803894	03:04	03:04	0.249779085166592	01:04	01:04	0.623604881524821	05:01	05:01	0.599605599257014	05:03	05:03	0.776390822274652	14:05	14:05	0.24348080022906
SIDM01072	HCC-15	1240143	lung_NSCLC_squamous_cell_carcinoma	LUSC	MSS/MSI-L	D/F12	Adherent	African	AFR	GWD	30:02:00	30:02:00	0.949966586459345	15:17	15:17	0.452733357435172	08:04	08:04	0.501621738323017	01:02	01:02	0.962458896411923	06:02	06:02	0.347659820477088	06:02	06:02	0.878692800230464	15:03	15:03	0.948885430113056
SIDM00606	KNS-62	753569	lung_NSCLC_squamous_cell_carcinoma	LUSC	MSS/MSI-L	D/F12	Adherent	Asian	EAS	JPT	26:01:00	26:01:00	0.716139200642543	46:01:00	46:01:00	0.76734841341679	01:02	01:02	0.808423815529851	01:03	01:03	0.952712763071198	02:01	02:02	0.805783613101514	06:01	06:01	0.999539380357996	08:03	08:03	0.953054546956673
SIDM00300	LC-1-sq	1298223	lung_NSCLC_squamous_cell_carcinoma	LUSC	MSS/MSI-L	R	Adherent	NA	EAS	JPT	11:01	24:02:00	0.862923501627467	15:01	39:01:00	0.463005013418899	04:01	07:02	0.892474308241467	01:01	01:02	0.978756710501506	02:01	05:01	0.947368641364108	05:01	06:02	0.980540224667556	01:01	15:01	0.989487103736759
SIDM00548	LK-2	687787	lung_NSCLC_squamous_cell_carcinoma	LUSC	MSS/MSI-L	R	Adherent	Asian	EAS	JPT	11:01	11:01	0.890174347388431	51:01:00	51:01:00	0.732765689762615	15:02	15:02	0.953738028075206	03:03	03:03	0.706310662080007	05:01	05:01	0.978082795881504	04:01	04:01	0.723358845667506	04:05	04:05	0.529831251158803
SIDM00341	LOU-NH91	1298226	lung_NSCLC_squamous_cell_carcinoma	LUSC	MSS/MSI-L	R	Adherent	Caucasian	EUR	IBS	02:01	02:01	0.992051105191994	15:01	15:01	0.992511251999252	03:03	03:03	0.988239438454641	01:03	01:03	0.999799993815952	03:01	03:01	0.575290418699274	06:03	06:03	0.996337242081775	13:01	13:01	0.999999999999429
SIDM00768	NCI-H1869	1240183	lung_NSCLC_squamous_cell_carcinoma	LUSC	MSS/MSI-L	D/F12	Adherent	Caucasian	EUR	TSI	03:01	11:01	0.956123607121874	07:02	18:01	0.955299714214984	07:01	07:02	0.99999999293077	03:01	05:05	0.913953982013263	03:01	04:01	0.687236323211526	03:01	03:02	0.934912649924316	04:04	12:01	0.664649947957637
SIDM00716	NCI-H2170	687815	lung_NSCLC_squamous_cell_carcinoma	LUSC	MSS/MSI-L	R	Adherent	Caucasian	EUR	IBS	03:01	68:01:00	0.464562240658092	07:02	51:01:00	0.73601450587579	03:04	14:02	0.485372272654867	01:01	05:05	0.908055260556088	04:02	14:01	0.31555907575935	03:01	05:01	0.842530813559941	01:01	11:01	0.556776314303684
SIDM00139	NCI-H226	905941	lung_NSCLC_squamous_cell_carcinoma	LUSC	MSS/MSI-L	R	Adherent	Caucasian	EUR	IBS	01:01	24:02:00	0.903416682752834	07:02	39:01:00	0.833634003674014	07:02	12:03	0.99894189504274	01:02	01:02	0.99660930533	02:01	04:01	0.9759741496344	05:02	06:02	0.991665323040638	15:01	16:01	0.988845113273564
SIDM01130	NCI-H520	908443	lung_NSCLC_squamous_cell_carcinoma	LUSC	MSS/MSI-L	R	Adherent	Caucasian	EUR	TSI	11:01	11:01	0.651457586256641	07:02	07:02	0.104258363026132	17:01	17:01	0.201349882297088	05:01	05:01	0.372752263082155	04:01	04:01	0.8203250761932	03:01	03:01	0.561924129770566	11:02	11:02	0.271558394486858
SIDM00354	RERF-LC-Sq1	1298538	lung_NSCLC_squamous_cell_carcinoma	LUSC	MSS/MSI-L	R	Adherent	Asian	EAS	JPT	02:01	24:02:00	0.890696617222404	13:01	48:01:00	0.555017957504173	03:04	08:01	0.962115861110283	03:02	06:01	0.731291989789415	02:01	05:01	0.965132987265185	03:01	03:03	0.96148259773046	09:01	12:02	0.957338547009706
SIDM01103	SK-MES-1	909728	lung_NSCLC_squamous_cell_carcinoma	LUSC	MSS/MSI-L	D/F12	Adherent	Caucasian	EUR	IBS	03:01	03:01	0.988330302080861	07:02	07:02	0.996834926025405	07:02	07:02	0.999999999999737	01:02	01:02	0.999896935918366	04:01	04:01	0.996802935589775	05:02	05:02	0.999965477465027	16:01	16:01	0.988276845432127
SIDM01158	SW900	724879	lung_NSCLC_squamous_cell_carcinoma	LUSC	MSS/MSI-L	R	Adherent	Caucasian	EUR	IBS	33:01:00	33:01:00	0.913623720427447	14:02	14:02	0.999999999999977	08:02	08:02	0.999999832285341	01:01	01:01	0.986377470039027	04:01	04:01	0.996491387791241	05:01	05:01	0.99999999981005	01:01	01:01	0.771921584423143
SIDM00507	COR-L321	1322213	Lung_other	UNABLE TO CLASSIFY	MSS/MSI-L	R	Suspension	NA	EUR	IBS	02:01	68:01:00	0.963831213897903	18:01	40:01:00	0.966586622004784	05:01	16:01	0.424925969745478	03:01	05:01	0.851457899881681	03:01	04:01	0.605067348108913	02:01	03:02	0.94624904851461	03:01	04:04	0.464906186655868
SIDM00143	COLO-668	910692	lung_small_cell_carcinoma	SCLC	MSS/MSI-L	R	Adherent	Caucasian	AMR	PUR	01:01	11:01	0.948287699555922	15:17	44:02:00	0.800694042604164	07:01	07:04	0.557946253280855	01:02	05:05	0.425935415404794	02:01	04:01	0.672410029604175	03:01	05:01	0.782481522391813	11:01	13:02	0.14105868903513
SIDM00511	COR-L279	910937	lung_small_cell_carcinoma	SCLC	MSS/MSI-L	R	Suspension	Caucasian	EUR	TSI	01:01	02:01	0.939174940588141	08:01	51:01:00	0.998717213250329	01:02	07:01	0.999998560086202	05:01	05:05	0.915908038910082	03:01	04:01	0.664990110493366	02:01	03:01	0.918012715747368	01:03	03:01	0.921227730790724
SIDM00510	COR-L303	1297438	lung_small_cell_carcinoma	SCLC	MSS/MSI-L	R	Suspension	NA	EUR	TSI	02:01	32:01:00	0.982732135694274	14:01	44:02:00	0.985557427395507	05:01	08:02	0.986803347301447	02:01	03:03	0.954379025543181	04:02	11:01	0.950627297150636	02:02	03:01	0.935898958230711	04:01	07:01	0.746516697514181
SIDM00509	COR-L311	687980	lung_small_cell_carcinoma	SCLC	MSS/MSI-L	R	Suspension	Caucasian	EUR	TSI	02:01	03:01	0.970814366141269	07:02	57:01:00	0.994549403776427	06:02	07:02	0.99208535731214	02:01	02:01	0.999963517904792	04:01	04:01	0.79591468020553	03:03	03:03	0.998021425569182	07:01	07:01	0.999999982163076
SIDM00508	COR-L32	1322212	lung_small_cell_carcinoma	SCLC	MSS/MSI-L	R	Suspension	NA	EUR	TSI	01:01	01:01	0.999858121437821	08:01	08:01	0.999999999892155	07:01	07:01	0.999997858195844	05:01	05:01	0.999999999686058	09:01	09:01	0.451547163246067	02:01	02:01	0.999999999999824	03:01	03:01	0.99999999999985
SIDM00506	COR-L88	906808	lung_small_cell_carcinoma	SCLC	MSS/MSI-L	R	Adherent	Caucasian	EUR	IBS	01:01	01:01	0.999647641189125	08:01	08:01	0.999999999892155	07:01	07:01	0.999997858195844	05:01	05:01	0.999999999082457	03:01	04:01	0.868016305620997	02:01	02:01	0.999999996419852	03:01	03:01	0.999999999999866
SIDM00953	CPC-N	753547	lung_small_cell_carcinoma	SCLC	MSS/MSI-L	R	Suspension	Caucasian	EUR	TSI	01:01	30:02:00	0.856886768592484	08:01	18:01	0.98595035074262	05:01	07:01	0.985295817832881	03:01	05:01	0.727878625555536	04:01	04:02	0.684362877217143	02:01	03:04	0.613158191630552	03:01	04:03	0.694554703200507
SIDM00865	DMS-114	687983	lung_small_cell_carcinoma	SCLC	MSS/MSI-L	D/F12	Adherent	Caucasian	AMR	PUR	11:01	26:01:00	0.767749420036609	14:02	35:02:00	0.422085553623299	04:01	08:02	0.720870354207074	01:02	01:02	0.636791784644392	04:02	05:01	0.96509182587382	05:02	06:09	0.417532196692074	13:02	16:01	0.808201462011502
SIDM00522	DMS-273	687985	lung_small_cell_carcinoma	SCLC	MSS/MSI-L	D/F12	Adherent	Caucasian	EUR	TSI	03:01	23:01	0.984596248332981	35:03:00	44:03:00	0.541171623319345	04:01	04:01	0.718099266050311	02:01	04:01	0.870726472602353	02:01	03:01	0.688918774727763	02:02	04:02	0.963235631994784	07:01	08:01	0.874925820109634
SIDM00523	DMS-53	907295	lung_small_cell_carcinoma	SCLC	MSS/MSI-L	D/F12	Adherent	Caucasian	EUR	IBS	03:01	03:01	0.957772062709936	35:03:00	35:03:00	0.990294088825557	04:01	04:01	0.999999999945621	01:02	01:02	0.999177584397091	04:01	04:01	0.996212123038031	06:02	06:02	0.994887725036806	15:01	15:01	0.996481102341757
SIDM00223	IST-SL1	753564	lung_small_cell_carcinoma	SCLC	MSS/MSI-L	R	Semi-Adherent	NA	EUR	IBS	02:01	32:01:00	0.987329910417923	07:02	51:01:00	0.962191642062006	07:02	15:02	0.901608112285072	01:02	05:01	0.997268049920731	04:01	05:01	0.986414484875383	02:01	06:02	0.938098674416154	03:01	15:01	0.991702708861129
SIDM00230	IST-SL2	753565	lung_small_cell_carcinoma	SCLC	MSS/MSI-L	R	Suspension	NA	EUR	TSI	02:01	02:06	0.561465217789426	18:01	35:01:00	0.939345989701351	03:03	05:01	0.90661723587666	05:01	05:05	0.99409756407028	04:01	16:01	0.926068346115021	02:01	03:01	0.993770022846232	03:01	11:01	0.608868264709462
SIDM00183	LB647-SCLC	753582	lung_small_cell_carcinoma	SCLC	MSS/MSI-L	R	Semi-Adherent	NA	EUR	IBS	02:01	02:01	0.928016087043423	14:01	44:02:00	0.984170699047467	07:04	08:02	0.991490940599016	02:01	05:05	0.991558870993831	02:01	04:01	0.929516560146897	02:02	03:01	0.992941302967669	07:01	11:01	0.61108880745748
SIDM00296	LU-134-A	753588	lung_small_cell_carcinoma	SCLC	MSS/MSI-L	R	Suspension	NA	EAS	JPT	24:02:00	24:02:00	0.887537614322813	40:06:00	40:06:00	0.991520026038756	08:01	08:01	0.969783640082106	03:01	03:02	0.389458003743346	02:01	02:01	0.903666927053672	03:03	03:03	0.991432132014102	09:01	09:01	0.999162406452407
SIDM00294	LU-135	713899	lung_small_cell_carcinoma	SCLC	MSS/MSI-L	R	Suspension	NA	EAS	JPT	31:01:00	31:01:00	0.999999968796897	51:01:00	51:01:00	0.98181876119025	14:02	14:02	0.999926642349202	01:04	01:04	0.59331667210705	13:01	13:01	0.91026207838619	05:03	05:03	0.866361402667724	14:05	14:05	0.707284895108582
SIDM00293	LU-139	713878	lung_small_cell_carcinoma	SCLC	MSS/MSI-L	R	Suspension	NA	EAS	JPT	02:06	26:01:00	0.586770855462551	51:01:00	55:02:00	0.450506296976762	01:02	14:02	0.969433248979145	03:01	04:01	0.595007582466656	02:01	05:01	0.969502836825303	03:02	04:02	0.743907308379458	08:02	12:01	0.413740051166696
SIDM00292	LU-165	753589	lung_small_cell_carcinoma	SCLC	MSS/MSI-L	R	Suspension	NA	EAS	JPT	11:01	11:01	0.497303696865463	40:02:00	46:01:00	0.248457129456577	03:03	04:03	0.459294069977567	01:03	01:04	0.401091216806143	05:01	05:01	0.97756906446408	05:02	05:03	0.357501711581811	14:01	15:02	0.343564657615273
SIDM00245	MS-1	753594	lung_small_cell_carcinoma	SCLC	MSS/MSI-L	R	Suspension	NA	EAS	JPT	24:02:00	26:01:00	0.472344485933721	40:02:00	51:01:00	0.328533756003773	03:04	14:02	0.50007366000965	01:04	05:05	0.241155396157427	02:01	04:01	0.521719029083171	03:01	05:03	0.487828873719659	14:04	15:01	0.160176826743936
SIDM00654	NCI-H1048	687995	lung_small_cell_carcinoma	SCLC	MSI-H	D/F12	Adherent	African	AFR	GWD	23:01	68:02:00	0.875367736937133	53:01:00	53:01:00	0.793168760660162	04:01	06:02	0.969721514340939	01:02	02:01	0.62048131393349	06:02	17:01	0.516975852073638	02:01	06:04	0.281100524403764	13:02	13:03	0.275952767030762
SIDM00653	NCI-H1092	687997	lung_small_cell_carcinoma	SCLC	MSS/MSI-L	D/F12	Suspension	Caucasian	EUR	IBS	01:01	01:01	0.999858121437821	08:01	08:01	0.999999631691942	07:01	07:01	0.999997083080878	01:02	01:02	0.999177584397091	04:01	04:01	0.997014450796399	06:02	06:02	0.994887725036806	15:01	15:01	0.996481102341757
SIDM00652	NCI-H1105	908468	lung_small_cell_carcinoma	SCLC	MSS/MSI-L	D/F12	Suspension	Caucasian	EUR	TSI	02:01	68:01:00	0.963537475430545	44:02:00	50:01:00	0.983432257441866	06:02	07:04	0.999541919512512	02:01	05:05	0.992486528962815	02:01	04:01	0.497258968175054	02:02	03:01	0.998842680665872	07:01	11:01	0.866371230897325
SIDM00646	NCI-H1341	1330964	lung_small_cell_carcinoma	SCLC	MSS/MSI-L	D/F12	Suspension	Caucasian	EUR	IBS	25:01:00	31:01:00	0.618956892079531	18:01	44:02:00	0.983038695687353	05:01	12:03	0.83748506694659	01:02	05:05	0.986542424340827	04:01	04:01	0.984926157452074	03:01	06:03	0.676728811822492	11:01	15:01	0.705215637899582
SIDM00642	NCI-H1417	688001	lung_small_cell_carcinoma	SCLC	MSS/MSI-L	R	Suspension	NA	EUR	IBS	02:01	02:01	0.9462658878448	27:05:00	39:01:00	0.701088037353339	02:02	12:03	0.999038755678326	01:02	04:01	0.993390959407828	01:01	03:01	0.719200091580535	04:02	06:02	0.996564105364041	08:01	15:01	0.996762752018743
SIDM00697	NCI-H1436	908469	lung_small_cell_carcinoma	SCLC	MSS/MSI-L	D/F12	Suspension	Caucasian	EUR	IBS	02:01	11:01	0.89364986941086	18:01	18:01	0.974247116181443	12:03	12:03	0.959808617218676	01:02	03:01	0.856387171370813	04:01	04:02	0.831807773196519	03:02	05:02	0.985048049285802	04:01	16:01	0.806984107722468
SIDM00698	NCI-H146	910899	lung_small_cell_carcinoma	SCLC	MSS/MSI-L	R	Suspension	Caucasian	EUR	TSI	01:01	03:01	0.992409237827757	14:02	44:03:00	0.985363181603641	08:02	16:01	0.98613501767602	01:02	04:01	0.988795786180189	02:01	05:01	0.984963902049367	04:02	06:02	0.966316062117504	08:01	15:01	0.90688822491371
SIDM00792	NCI-H1688	1298349	lung_small_cell_carcinoma	SCLC	MSS/MSI-L	R	Adherent	NA	EUR	TSI	02:01	11:01	0.949587122409012	14:01	35:01:00	0.925838374841651	04:01	08:02	0.988860938281508	01:04	03:01	0.715014777889828	04:01	04:01	0.982252736698218	03:02	05:03	0.917767661466222	04:04	14:01	0.421159820028114
SIDM00741	NCI-H1694	688006	lung_small_cell_carcinoma	SCLC	MSS/MSI-L	D/F12	Suspension	Caucasian	EUR	TSI	02:05	02:05	0.995364261634434	50:01:00	50:01:00	0.973821143556567	06:02	06:02	0.99990800769731	05:05	05:05	0.976206243045374	04:01	04:01	0.986957710015172	03:01	03:01	0.998112659869237	11:04	11:04	0.376451763789876
SIDM00770	NCI-H1836	1240182	lung_small_cell_carcinoma	SCLC	MSS/MSI-L	D/F12	Suspension	Caucasian	AMR	PUR	01:01	01:01	0.99517672391578	40:01:00	57:01:00	0.700384105432345	03:04	06:02	0.909509967177728	03:01	03:03	0.379961087091226	04:01	04:01	0.981522459050096	03:02	03:03	0.411008085355581	04:07	09:01	0.123003636061337
SIDM00767	NCI-H187	688007	lung_small_cell_carcinoma	SCLC	MSS/MSI-L	R	Suspension	NA	EUR	TSI	03:01	24:02:00	0.986033321948611	07:02	18:01	0.451990333646882	01:02	07:02	0.789567966131179	01:02	05:01	0.998943446002751	04:01	04:01	0.785174589049969	02:01	06:02	0.956391719561223	03:01	15:01	0.998624785513789
SIDM00766	NCI-H1876	1330972	lung_small_cell_carcinoma	SCLC	MSS/MSI-L	D/F12	Adherent	Caucasian	EUR	TSI	02:01	03:01	0.984272496166993	07:02	35:01:00	0.935773089841621	04:01	07:02	0.535279631527488	01:01	01:02	0.825651979936102	02:01	04:01	0.976660966853167	05:01	06:02	0.667860717672859	01:01	15:01	0.508554984669197
SIDM00761	NCI-H196	1240186	lung_small_cell_carcinoma	SCLC	MSS/MSI-L	R	Adherent	Caucasian	EUR	IBS	29:01:00	33:03:00	0.974893004401094	07:05	50:01:00	0.994923773679429	06:02	15:05	0.992448269453588	01:05	05:01	0.566591031688468	03:01	104:01:00	0.740762154417382	02:01	05:01	0.7284911657173	03:01	10:01	0.952676254324974
SIDM00760	NCI-H1963	688010	lung_small_cell_carcinoma	SCLC	MSS/MSI-L	R	Suspension	African	AFR	GWD	02:01	74:01:00	0.240990960889635	15:10	27:05:00	0.097420847716375	02:02	08:04	0.282500701005939	01:02	03:03	0.163328089350878	02:01	02:01	0.379351940205038	03:01	03:02	0.124307685807127	09:01	11:04	0.0868455000799802
SIDM00735	NCI-H2029	688011	lung_small_cell_carcinoma	SCLC	MSS/MSI-L	D/F12	Adherent	Caucasian	EUR	IBS	02:01	11:01	0.923367516912315	07:02	07:02	0.989727973700265	07:02	07:02	0.99999999999389	01:02	01:02	0.999181795294863	04:01	04:01	0.796445677233913	06:02	06:02	0.994862493509475	15:01	15:01	0.996481102341757
SIDM00711	NCI-H2066	1330973	lung_small_cell_carcinoma	SCLC	MSS/MSI-L	D/F12	Adherent	Caucasian	EUR	IBS	03:01	30:01:00	0.982716964803058	42:01:00	51:01:00	0.247664187468271	01:02	17:01	0.901070768573388	05:05	05:05	0.914177036920528	02:01	10:01	0.906280234304944	03:01	03:01	0.899828888305074	11:01	11:01	0.338522795957935
SIDM00706	NCI-H209	688013	lung_small_cell_carcinoma	SCLC	MSS/MSI-L	R	Suspension	Caucasian	AMR	PUR	02:01	23:01	0.284790781010922	14:01	40:01:00	0.711846820355596	03:04	08:02	0.373554284488459	01:02	03:01	0.815225845559476	04:01	104:01:00	0.628817264226261	03:02	06:02	0.932448184760386	04:05	15:01	0.254559610505326
SIDM00704	NCI-H211	1240189	lung_small_cell_carcinoma	SCLC	MSS/MSI-L	R	Adherent	Caucasian	EUR	IBS	02:01	02:01	0.849007040779737	08:01	44:02:00	0.94729454973663	05:01	07:01	0.922861487378317	01:03	05:01	0.431208526750565	05:01	19:01	0.789251413270349	02:01	06:03	0.322363785896361	03:01	13:01	0.36339997157539
SIDM00699	NCI-H2141	688014	lung_small_cell_carcinoma	SCLC	MSS/MSI-L	D/F12	Suspension	Caucasian	EUR	IBS	03:01	29:02:00	0.978798618318636	07:02	45:01:00	0.970816522640742	06:02	07:02	0.999997790605647	01:02	03:03	0.954936054402468	02:01	04:01	0.915683633898923	03:01	06:02	0.961707895514165	04:01	15:01	0.822261379848369
SIDM00731	NCI-H2196	908481	lung_small_cell_carcinoma	SCLC	MSS/MSI-L	R	Adherent	Caucasian	EUR	IBS	01:01	02:01	0.991092684587248	07:02	08:01	0.967704092822962	07:01	07:02	0.990801471326351	02:01	05:01	0.818324534558623	01:01	04:01	0.949691553414393	02:01	02:02	0.857986038154119	03:01	07:01	0.645017033841675
SIDM00730	NCI-H2227	688018	lung_small_cell_carcinoma	SCLC	MSS/MSI-L	R	Semi-Adherent	Caucasian	EUR	TSI	01:01	01:01	0.993656596033755	08:01	51:01:00	0.98523712413665	07:01	15:02	0.946645513559043	05:01	05:05	0.995723164843931	04:01	09:01	0.56649980484971	02:01	03:01	0.999208420263021	03:01	11:01	0.556566197904902
SIDM00721	NCI-H250	924241	lung_small_cell_carcinoma	SCLC	MSS/MSI-L	R	Suspension	NA	AFR	GWD	02:01	02:01	0.847661160792849	45:01:00	45:01:00	0.959615449822757	16:01	16:01	0.997932564990445	01:02	01:02	0.634356308253266	01:01	01:01	0.913435404915307	05:02	05:02	0.653727804659148	13:02	13:02	0.284627665575194
SIDM00719	NCI-H345	688021	lung_small_cell_carcinoma	SCLC	MSS/MSI-L	D/F12	Suspension	NA	EUR	TSI	02:01	23:01	0.946647494803645	27:02:00	49:01:00	0.880108953805795	02:02	07:01	0.944365200520401	01:02	01:03	0.989768484460811	04:02	05:01	0.678781478305903	05:02	06:01	0.996761726196715	15:02	16:01	0.993279961289525
SIDM00915	NCI-H378	688022	lung_small_cell_carcinoma	SCLC	MSS/MSI-L	R	Suspension	NA	EUR	TSI	02:01	66:01:00	0.973265547583807	38:01:00	41:02:00	0.90781616421313	12:03	17:01	0.764429091696713	03:01	05:05	0.965034211685681	02:01	02:01	0.837120050847924	03:01	03:02	0.985231734905726	04:02	11:01	0.743050411580732
SIDM00965	NCI-H446	688023	lung_small_cell_carcinoma	SCLC	MSS/MSI-L	R	Semi-Adherent	Caucasian	EUR	IBS	03:01	03:01	0.931226030940336	07:02	56:01:00	0.978951825478971	01:02	07:02	0.999999992507505	01:02	01:02	0.999290895681603	04:01	04:01	0.888388603100262	06:02	06:02	0.992461251361205	15:01	15:01	0.997272732878964
SIDM00927	NCI-H510A	753605	lung_small_cell_carcinoma	SCLC	MSS/MSI-L	D/F12	Semi-Adherent	Caucasian	EUR	TSI	01:01	01:01	0.997855641732742	08:01	08:01	0.999999999892155	07:01	07:01	0.999997858195844	05:01	05:01	0.999999999106952	02:01	02:01	0.634149948955932	02:01	02:01	0.999999998011769	03:01	03:01	0.999999991041344
SIDM01129	NCI-H524	908483	lung_small_cell_carcinoma	SCLC	MSS/MSI-L	R	Suspension	Caucasian	EUR	IBS	01:01	01:01	0.999858121437821	08:01	08:01	0.9999999998916	07:01	07:01	0.999997856488771	02:01	02:01	0.999999995692844	04:01	04:01	0.832723614402282	02:02	02:02	0.992723743389792	07:01	07:01	0.999999996732369
SIDM01128	NCI-H526	688025	lung_small_cell_carcinoma	SCLC	MSS/MSI-L	R	Suspension	Caucasian	EUR	TSI	03:01	24:02:00	0.992385678801735	07:02	07:02	0.99062455712417	07:02	07:02	0.999999999987434	01:01	03:01	0.656619736755361	04:01	16:01	0.816669583076587	03:02	05:01	0.98574378730872	01:01	04:01	0.551418735758849
SIDM01126	NCI-H64	688026	lung_small_cell_carcinoma	SCLC	MSS/MSI-L	R	Suspension	NA	AFR	GWD	23:01	23:01	0.955365477232099	07:02	44:03:00	0.835314938914572	04:01	07:02	0.960830460439414	01:02	01:02	0.44265649769169	01:01	01:01	0.417219977392725	05:01	06:09	0.393380438853471	01:02	13:02	0.616229222663879
SIDM01121	NCI-H69	688027	lung_small_cell_carcinoma	SCLC	MSS/MSI-L	R	Suspension	Caucasian	EUR	IBS	02:01	23:01	0.984317392890065	49:01:00	51:01:00	0.780955131531179	07:01	14:02	0.991828011937773	03:01	03:03	0.879145218622392	01:01	03:01	0.640315430236452	03:02	03:02	0.965915092329382	04:01	04:05	0.610544082182148
SIDM01117	NCI-H748	909194	lung_small_cell_carcinoma	SCLC	MSS/MSI-L	R	Suspension	NA	AFR	GWD	02:05	26:01:00	0.348275795971602	15:10	52:01:00	0.110238231903795	03:02	16:01	0.187176455480765	05:01	05:05	0.313180494651681	01:01	85:01:00	0.35656674526816	03:01	03:01	0.45746357409215	11:02	13:03	0.794503592226159
SIDM01131	NCI-H82	688031	lung_small_cell_carcinoma	SCLC	MSS/MSI-L	R	Suspension	Caucasian	EUR	IBS	01:01	02:01	0.952584105964385	08:01	27:05:00	0.987555430830706	01:02	07:01	0.999984642870664	04:01	05:01	0.985625763422689	03:01	04:01	0.650903903304606	02:01	04:02	0.991996186428735	03:01	08:01	0.998367399775911
SIDM01134	NCI-H841	1240192	lung_small_cell_carcinoma	SCLC	MSS/MSI-L	D/F12	Adherent	Caucasian	EUR	TSI	03:01	66:01:00	0.609199627213597	07:02	15:17	0.988336088788878	07:01	07:02	0.999988089368297	01:02	01:02	0.985206215670556	04:01	104:01:00	0.854568312522585	06:02	06:04	0.986278825885966	13:02	15:01	0.998181810144297
SIDM01149	NCI-H847	1240193	lung_small_cell_carcinoma	SCLC	MSS/MSI-L	D/F12	Adherent	NA	EUR	IBS	03:01	23:01	0.949064890453716	07:02	44:03:00	0.959941456486966	04:01	07:02	0.97250437763647	01:02	02:01	0.998947351379174	04:01	17:01	0.966646307735856	02:02	06:02	0.99426009833538	07:01	15:01	0.998169507300696
SIDM00365	SBC-1	713885	lung_small_cell_carcinoma	SCLC	MSS/MSI-L	R	Suspension	NA	EAS	CHB	24:02:00	24:02:00	0.707771867307891	46:01:00	46:01:00	0.744328226244406	01:02	01:02	0.843275540521752	01:03	01:03	0.955343682181815	02:02	02:02	0.795565941769577	06:01	06:01	0.999805387657174	08:03	08:03	0.957324282380691
SIDM00367	SBC-3	753610	lung_small_cell_carcinoma	SCLC	MSS/MSI-L	D/F12	Adherent	NA	EAS	JPT	11:01	26:01:00	0.50942656949309	15:01	39:01:00	0.614118836662818	03:03	07:02	0.946727856702256	01:03	01:04	0.785464101998252	02:01	05:01	0.311149707033289	05:03	06:01	0.999819936230684	08:03	14:04	0.468647498214244
SIDM00368	SBC-5	713880	lung_small_cell_carcinoma	SCLC	MSS/MSI-L	D/F12	Adherent	Asian	EAS	JPT	02:07	33:03:00	0.96048517252043	46:01:00	58:01:00	0.991519970678092	01:02	03:02	0.875642884190772	01:02	01:03	0.903140574864264	05:01	05:01	0.961486176366152	06:01	06:09	0.715621259916715	08:03	13:02	0.940375302124939
SIDM00104	H2369	1290808	mesothelioma	MESO	MSS/MSI-L	R	Adherent	NA	EUR	IBS	24:02:00	68:01:00	0.97433547620291	08:01	37:01:00	0.999999999801465	06:02	07:01	0.999995248102515	01:01	01:02	0.996533035881347	02:01	04:01	0.964022529100065	05:01	06:02	0.996537297810471	01:01	15:01	0.816345565392264
SIDM00103	H2373	1290809	mesothelioma	MESO	MSS/MSI-L	R	Adherent	NA	EUR	TSI	02:01	30:01:00	0.95716557995189	41:01:00	55:01:00	0.994877278685779	03:03	17:01	0.987672784844449	01:02	05:05	0.966991794795981	02:01	04:01	0.7878212885553	03:19	06:04	0.583562859642064	11:02	13:02	0.972589885914322
SIDM00102	H2461	1290810	mesothelioma	MESO	MSS/MSI-L	R	Adherent	NA	EUR	IBS	01:01	02:01	0.995196345709228	08:01	44:02:00	0.996309847515356	05:01	07:01	0.988634296382543	03:03	05:01	0.92247470548882	04:01	04:01	0.996361585357233	02:01	03:01	0.986418768561264	03:01	04:01	0.90041321583348
SIDM00101	H2591	1240131	mesothelioma	MESO	MSS/MSI-L	R	Adherent	NA	EUR	IBS	01:01	02:01	0.992485979291121	39:01:00	40:01:00	0.875663518921552	03:04	12:03	0.998049091829406	01:03	01:04	0.46165757767501	02:01	03:01	0.703254410512011	05:03	06:03	0.539520649205454	13:01	14:01	0.891421629730771
SIDM00100	H2595	1240132	mesothelioma	MESO	MSS/MSI-L	R	Adherent	NA	EUR	IBS	02:01	29:02:00	0.994733888726298	35:01:00	44:03:00	0.990416880939881	04:01	16:01	0.997897152325073	01:01	03:01	0.903299268633977	04:01	10:01	0.979658487465779	03:02	05:01	0.975206366950924	01:01	04:04	0.612065861217678
SIDM00099	H2722	1290812	mesothelioma	MESO	MSS/MSI-L	R	Adherent	NA	EUR	TSI	24:02:00	32:01:00	0.913056481456357	15:01	35:01:00	0.530833154332074	03:03	04:01	0.989844870885563	01:04	03:01	0.957560814934022	02:01	03:01	0.585990745493814	03:02	05:03	0.977947768563213	04:04	14:01	0.76153103490444
SIDM00098	H2731	1240134	mesothelioma	MESO	MSS/MSI-L	R	Adherent	NA	EUR	TSI	30:01:00	31:01:00	0.989666170369261	13:02	51:01:00	0.863058999222494	06:02	15:02	0.760946459195324	01:03	03:02	0.767333958340238	02:01	04:01	0.897027423955034	03:03	06:03	0.6651668996601	09:01	13:01	0.922938646567873
SIDM00154	H2795	1290813	mesothelioma	MESO	MSS/MSI-L	R	Adherent	NA	EUR	IBS	24:02:00	68:01:00	0.976086529766728	35:01:00	40:01:00	0.959378722358519	03:04	04:01	0.998316885822582	03:01	03:01	0.905273981553382	04:01	04:02	0.95960325833731	03:02	03:02	0.984216032233592	04:01	04:04	0.8762064573341
SIDM00309	H2803	1240135	mesothelioma	MESO	MSS/MSI-L	R	Adherent	NA	AFR	GWD	68:01:00	68:02:00	0.795086284317215	51:01:00	53:01:00	0.133115585172347	04:01	15:05	0.452981867768209	01:01	03:03	0.201126416534868	02:01	03:01	0.313033595992439	02:02	05:01	0.294138275385684	09:01	10:01	0.204424706575699
SIDM00310	H2804	1240136	mesothelioma	MESO	MSS/MSI-L	R	Adherent	NA	EUR	IBS	02:01	03:01	0.975962617288434	35:01:00	51:01:00	0.962318028319346	04:01	14:02	0.860080370855897	01:01	01:03	0.991529950463157	01:01	02:01	0.987430494329326	05:01	06:03	0.996964398230329	01:01	13:01	0.990700659262707
SIDM00311	H2810	1240137	mesothelioma	MESO	MSS/MSI-L	R	Adherent	NA	EUR	TSI	02:05	24:02:00	0.618312114801099	35:02:00	50:01:00	0.899245884148173	04:01	06:02	0.999797625794068	02:01	05:05	0.990458311134237	02:01	04:01	0.934766723965847	02:02	03:01	0.998629436728551	07:01	11:04	0.657222664884143
SIDM00520	H2818	1290814	mesothelioma	MESO	MSS/MSI-L	R	Adherent	NA	EUR	IBS	01:01	11:01	0.994993587608293	35:01:00	57:01:00	0.939783032468936	04:01	06:02	0.999997359083633	01:01	02:01	0.99881679411753	02:01	04:01	0.973838093502359	03:03	05:01	0.998805190102713	01:01	07:01	0.989843682097143
SIDM00519	H2869	1240138	mesothelioma	MESO	MSS/MSI-L	R	Adherent	NA	EUR	IBS	01:01	31:01:00	0.992603096599688	18:01	27:05:00	0.963394309983594	02:02	05:01	0.999997331073068	03:01	05:01	0.737987398313584	02:01	02:01	0.451196431179804	02:01	03:02	0.982019182996371	03:01	04:01	0.449700703036846
SIDM00518	H290	1240139	mesothelioma	MESO	MSS/MSI-L	R	Adherent	NA	EUR	TSI	11:01	23:01	0.989226949053136	07:02	44:03:00	0.987971240622274	04:01	07:02	0.972937387879206	02:01	05:01	0.999999999440498	01:01	04:01	0.996906604779111	02:01	02:02	0.999971140217598	03:01	07:01	0.999999999893136
SIDM00114	H513	1240141	mesothelioma	MESO	MSS/MSI-L	R	Semi-Adherent	NA	AFR	GWD	23:01	30:01:00	0.980160706301297	07:02	51:01:00	0.22458595811795	15:05	16:01	0.584027555127247	01:02	05:01	0.505283864782222	01:01	06:02	0.279959256460111	03:01	06:02	0.360344823434623	11:02	13:01	0.152733596884331
SIDM00224	IST-MES1	907173	mesothelioma	MESO	MSS/MSI-L	D/F12	Adherent	Caucasian	EUR	IBS	02:01	03:01	0.963156924391079	18:01	41:02:00	0.87393858609704	07:01	17:01	0.870290308513322	05:05	05:05	0.897795826924434	02:01	04:02	0.896190449640985	03:01	03:01	0.93326724015136	11:04	13:03	0.829139863324911
SIDM00222	MPP-89	908150	mesothelioma	MESO	MSS/MSI-L	D/F12	Adherent	Caucasian	EUR	TSI	01:01	02:01	0.968679718808107	51:08:00	57:01:00	0.869467213967042	06:02	16:02	0.959884110392581	01:01	05:05	0.955880231783334	04:01	17:01	0.952410385519045	03:01	05:01	0.99786917734406	01:02	11:01	0.409509074516243
SIDM00640	MSTO-211H	908152	mesothelioma	MESO	MSS/MSI-L	R	Adherent	Caucasian	EUR	IBS	01:01	03:01	0.99149023447675	07:02	39:01:00	0.809424994289862	07:02	12:03	0.998720594203516	01:01	03:01	0.911261323545733	04:01	04:01	0.996884491611819	03:02	05:01	0.993802324649724	01:01	04:01	0.828740432188437
SIDM00713	NCI-H2052	688058	mesothelioma	MESO	MSS/MSI-L	R	Adherent	Caucasian	EUR	TSI	26:01:00	29:02:00	0.538433085036462	18:01	44:03:00	0.96070918826949	12:03	16:01	0.984989543437783	01:02	02:01	0.9422819227449	04:01	04:01	0.538039040622753	03:03	06:03	0.487521975082675	07:01	15:01	0.949625208871844
SIDM00722	NCI-H2452	908462	mesothelioma	MESO	MSS/MSI-L	R	Adherent	Caucasian	EUR	IBS	01:01	02:01	0.986493210317427	35:01:00	57:01:00	0.971279936314065	04:01	06:02	0.676166731982429	01:01	01:01	0.995928363642094	04:01	04:02	0.984274948636055	05:01	05:01	0.999999999847207	01:01	01:01	0.747649382965679
SIDM00720	NCI-H28	908470	mesothelioma	MESO	MSS/MSI-L	R	Adherent	African	AFR	GWD	02:02	68:01:00	0.533930174146488	53:01:00	58:02:00	0.887361705738892	04:01	06:02	0.984083396319902	05:01	05:05	0.405068256348954	01:01	104:01:00	0.756622301672439	03:01	03:19	0.40616637049658	11:01	11:02	0.744595376330514
SIDM00982	42-MG-BA	687561	glioma	GBM	MSS/MSI-L	R	Adherent	Caucasian	EUR	IBS	33:03:00	33:03:00	0.999999143597682	39:01:00	39:01:00	0.590028995086517	12:03	12:03	0.997006213604913	01:03	01:03	0.975320386097143	04:01	04:01	0.440975938258295	06:03	06:03	0.975698097063265	13:01	13:01	0.923310881875706
SIDM00998	8-MG-BA	687562	glioma	GBM	MSS/MSI-L	D/F12	Adherent	Caucasian	EUR	TSI	02:01	02:01	0.972340017872828	18:01	48:01:00	0.837202593038761	07:01	08:01	0.738940021662693	02:01	02:01	0.989563454852964	02:01	04:01	0.801849434443807	02:02	02:02	0.965407104011451	07:01	07:01	0.866970159045024
SIDM00799	A172	687563	glioma	GBM	MSS/MSI-L	D/F12	Adherent	Caucasian	EUR	TSI	01:01	03:01	0.992081993344772	07:02	08:01	0.994876045086344	07:01	07:02	0.999998926850523	05:01	05:05	0.978158272145806	02:01	04:02	0.92078136184714	02:01	03:01	0.99727225309542	03:01	11:01	0.643630251611706
SIDM00492	AM-38	910933	glioma	GBM	MSS/MSI-L	D/F12	Semi-Adherent	Asian	EAS	JPT	24:02:00	26:01:00	0.479175920225605	15:01	35:01:00	0.464962246921566	03:03	03:03	0.952999648822361	03:01	03:03	0.748223465267477	02:01	02:01	0.944246433580002	03:02	04:01	0.994214652244362	04:03	04:05	0.443620451369829
SIDM00490	Becker	906746	glioma	GBM	MSS/MSI-L	D/F12	Adherent	Caucasian	EUR	TSI	03:01	68:02:00	0.86489508831541	14:02	35:08:00	0.628247837410957	04:01	08:02	0.880112398669797	01:01	01:02	0.876708447393364	02:01	04:02	0.882633853980571	05:01	05:02	0.885867047735371	01:02	16:02	0.54455212487186
SIDM00212	CAS-1	910943	glioma	GBM	MSS/MSI-L	D/F12	Adherent	Caucasian	EUR	IBS	02:01	02:01	0.982556788675665	50:01:00	51:01:00	0.896164665243969	01:02	06:02	0.993649331606276	01:02	05:05	0.993164156837489	04:01	14:01	0.8404147015023	03:01	06:02	0.985986894549687	11:01	15:01	0.68400207244923
SIDM00131	CCF-STTG1	906823	glioma	GBM	MSS/MSI-L	R	Adherent	Caucasian	EUR	TSI	01:01	01:01	0.997312138803539	08:01	37:01:00	0.999999983103788	06:02	07:01	0.999994650533534	01:02	02:01	0.993200747023542	04:01	04:01	0.800338650691148	03:03	06:04	0.986724363191959	07:01	13:02	0.999678590799182
SIDM00622	D-247MG	946367	glioma	GBM	MSS/MSI-L	D/F12	Adherent	NA	EUR	TSI	03:01	03:01	0.805318740212317	07:02	47:01:00	0.963912728688412	06:02	07:02	0.998465445089762	01:01	01:03	0.988197588126911	02:01	04:01	0.972453745570223	05:01	06:03	0.996105467967867	01:01	13:01	0.980518806778866
SIDM00732	D-263MG	946368	glioma	GBM	MSS/MSI-L	D/F12	Adherent	NA	EUR	TSI	03:01	24:02:00	0.620793351861351	35:03:00	44:02:00	0.688928026558231	04:01	05:01	0.977033750033985	01:03	03:01	0.935187158764198	03:01	13:01	0.124730678704499	03:02	06:03	0.991244927633747	04:07	13:01	0.255115059925395
SIDM00620	D-336MG	946369	glioma	LGG	MSS/MSI-L	D/F12	Adherent	NA	EUR	IBS	11:01	24:02:00	0.972800076559954	41:01:00	55:01:00	0.978690735850106	03:03	17:01	0.841656657455131	01:05	01:05	0.525417067079723	04:01	04:02	0.973408633308366	05:01	05:01	0.673303456148463	10:01	10:01	0.908360950361997
SIDM00542	D-392MG	946370	glioma	GBM	MSS/MSI-L	D/F12	Adherent	NA	EUR	IBS	24:02:00	26:01:00	0.779619769393774	08:01	35:01:00	0.379391465406702	04:01	07:01	0.999808411585406	01:01	01:01	0.94552349765715	04:01	04:01	0.863466768907085	05:01	05:01	0.998947774634816	01:01	01:03	0.467951116683648
SIDM00208	D-502MG	946373	glioma	LGG	MSS/MSI-L	D/F12	Adherent	NA	EUR	TSI	01:01	24:02:00	0.957033022436894	08:01	37:01:00	0.999999983103955	06:02	07:01	0.99999522268005	04:01	04:01	0.989502929559628	04:01	04:01	0.993939892939233	04:02	04:02	0.999999998982067	08:01	08:01	0.995171640387844
SIDM00207	D-542MG	753549	glioma	GBM	MSS/MSI-L	D/F12	Adherent	NA	EAS	JPT	02:01	31:01:00	0.752361145324869	35:01:00	35:01:00	0.982355071554685	03:03	03:03	0.94162977230035	03:03	03:03	0.60552323082547	05:01	05:01	0.982261069642512	04:02	04:02	0.549371119005372	04:10	04:10	0.590943791864145
SIDM00206	D-566MG	946377	glioma	GBM	MSS/MSI-L	D/F12	Adherent	NA	AMR	PUR	02:01	24:02:00	0.923556701843587	35:01:00	44:02:00	0.593661787371207	04:01	05:01	0.823923181611644	01:01	02:01	0.991192646308467	04:01	04:02	0.82840370213442	03:03	05:01	0.994310386856899	01:01	07:01	0.920892409712317
SIDM00867	DBTRG-05MG	906835	glioma	GBM	MSS/MSI-L	R	Adherent	Caucasian	EUR	TSI	02:01	68:01:00	0.731107032612033	35:08:00	38:01:00	0.256304461964153	12:03	15:02	0.772986347428703	01:04	03:01	0.730170932687823	04:01	04:01	0.930719887629503	03:02	05:03	0.993423830914368	04:02	14:01	0.521818422090441
SIDM00947	DK-MG	906839	glioma	GBM	MSS/MSI-L	R	Adherent	Caucasian	EUR	IBS	01:01	01:01	0.909344543410094	08:01	57:01:00	0.543596040599945	06:02	07:01	0.857503626672073	01:02	05:01	0.732299593832485	01:01	03:01	0.501665495212015	02:01	06:04	0.405659476677452	03:01	13:02	0.544009501985886
SIDM01055	GAMG	906868	glioma	LGG	MSS/MSI-L	D/F12	Adherent	Caucasian	EUR	IBS	02:01	03:01	0.982472675036162	07:02	15:01	0.985114702507812	03:03	07:02	0.920752075594515	03:01	05:01	0.919385333770149	04:01	04:01	0.992064270885775	02:01	03:02	0.991976935207708	03:01	04:01	0.58314932793788
SIDM00581	GB-1	687568	glioma	GBM	MSS/MSI-L	D/F12	Adherent	Asian	EAS	JPT	24:02:00	24:02:00	0.779039687573538	07:02	40:02:00	0.837197771451037	03:04	07:02	0.999176146360332	01:01	01:04	0.634953508525969	04:02	104:01:00	0.45760744138105	05:01	05:03	0.62607966233786	01:01	14:05	0.30244216793857
SIDM00273	GI-1	906871	glioma	LGG	MSS/MSI-L	D/F12	Adherent	Asian	EAS	JPT	02:06	26:01:00	0.639961498498643	35:01:00	48:01:00	0.781271391738117	03:03	08:01	0.903034422430514	03:01	03:01	0.9834362368756	02:01	13:01	0.900095846479571	03:02	03:02	0.999406864832117	04:03	04:06	0.358432000648014
SIDM01074	GMS-10	906873	glioma	GBM	MSS/MSI-L	D/F12	Adherent	Caucasian	EUR	TSI	02:01	02:01	0.97750757586075	38:01:00	44:02:00	0.833378478932564	07:04	12:03	0.627269445348402	01:02	01:03	0.455386426622111	03:01	04:01	0.758813793198082	05:02	06:03	0.39394555627302	13:01	16:01	0.41747026414837
SIDM00852	H4	907042	glioma	LGG	MSS/MSI-L	D/F12	Adherent	Caucasian	EUR	IBS	03:01	30:02:00	0.918061601281734	08:01	18:01	0.99999999944744	05:01	07:01	0.999997533325481	05:01	05:01	0.987792243308767	01:01	04:01	0.993255435854727	02:01	02:01	0.991830543045521	03:01	03:01	0.990017996456705
SIDM00666	Hs683	1240150	glioma	LGG	MSS/MSI-L	D/F12	Adherent	Caucasian	EUR	TSI	32:01:00	32:01:00	0.89437637707361	07:02	44:02:00	0.990124820202753	05:01	07:02	0.997804217101606	04:01	05:05	0.936621950770723	02:01	03:01	0.673452064520298	03:01	04:02	0.949729264266105	08:01	12:01	0.923679213669332
SIDM00613	KALS-1	907271	glioma	LGG	MSS/MSI-L	R	Adherent	Asian	EAS	JPT	24:02:00	26:01:00	0.596205481970447	51:01:00	55:02:00	0.421628197031313	01:02	15:02	0.9781128814107	03:03	05:05	0.292873565645501	04:02	05:01	0.909360362279391	03:01	04:01	0.759305337892452	04:05	12:01	0.998824190113971
SIDM00612	KINGS-1	907279	glioma	LGG	MSS/MSI-L	R	Adherent	NA	EAS	JPT	26:01:00	31:01:00	0.810346602330715	54:01:00	55:02:00	0.212949702194307	01:02	01:02	0.788880208321085	03:03	05:05	0.461745793812087	02:01	05:01	0.961219504618763	03:01	04:01	0.968998511922232	04:05	11:01	0.799102996193364
SIDM00607	KNS-42	907282	glioma	LGG	MSS/MSI-L	D/F12	Adherent	Asian	EAS	CHB	24:02:00	26:01:00	0.82257596848022	07:02	54:01:00	0.879305360512426	01:02	07:02	0.720870980536547	01:01	03:01	0.974035013127545	02:01	04:02	0.826534966161493	03:02	05:01	0.998694156088824	01:01	04:03	0.488709517283272
SIDM01210	KNS-81-FD	924188	glioma	LGG	MSS/MSI-L	D/F12	Adherent	NA	EAS	JPT	02:06	24:02:00	0.497291463067899	35:01:00	46:01:00	0.743402313901299	01:02	03:03	0.889188338744934	01:02	01:03	0.949190028640239	02:02	05:01	0.719954190294117	06:01	06:02	0.989431926882953	08:03	15:01	0.973738448054884
SIDM00555	KS-1	907313	glioma	GBM	MSS/MSI-L	D/F12	Adherent	Asian	EAS	JPT	02:01	02:06	0.877081483152794	54:01:00	67:01:00	0.774663321771119	01:02	07:02	0.995774391631137	01:03	03:01	0.969977199053804	05:01	09:01	0.955558811011752	03:02	06:01	0.999991635735191	04:03	15:02	0.400815426557354
SIDM00685	LN-18	1240168	glioma	GBM	MSS/MSI-L	D/F12	Adherent	Caucasian	EUR	IBS	02:01	24:02:00	0.836549030236122	35:03:00	51:01:00	0.985270080259486	04:01	14:02	0.982628051591593	03:01	04:01	0.875299860704596	04:01	19:01	0.980793152602627	03:02	04:02	0.991607660132752	04:01	08:01	0.712781651749919
SIDM00684	LN-229	1240169	glioma	GBM	MSS/MSI-L	D/F12	Adherent	Caucasian	EUR	IBS	03:01	03:01	0.977240902302447	35:01:00	35:01:00	0.986084313153029	04:01	04:01	0.999975885056087	01:01	01:01	0.997247009210167	04:02	04:02	0.973745044166968	05:01	05:01	0.999999999586172	01:01	01:01	0.984285153235476
SIDM00343	LN-405	910694	glioma	GBM	MSS/MSI-L	D/F12	Adherent	NA	EUR	TSI	02:01	25:01:00	0.690794853894354	35:01:00	44:02:00	0.817100198063915	04:01	05:01	0.980745020970801	01:01	03:01	0.835047489127389	04:01	10:01	0.977846321861434	03:04	05:01	0.795540865359328	01:01	04:03	0.90240307588731
SIDM01220	LNZTA3WT4	1240170	glioma	GBM	MSS/MSI-L	D/F12	Adherent	NA	EUR	IBS	24:02:00	24:02:00	0.483707632376861	35:02:00	51:01:00	0.838093768083933	04:01	14:02	0.979715988936463	04:01	05:05	0.609551822156598	04:01	04:01	0.848308833945282	03:01	04:02	0.629835889796963	08:01	11:01	0.487117679662271
SIDM00659	M059J	949094	glioma	GBM	MSS/MSI-L	D/F12	Adherent	NA	EUR	IBS	01:01	02:01	0.998295508135133	08:01	40:01:00	0.999908924759747	03:04	07:01	0.99907297769629	01:02	03:01	0.93649591719398	03:01	03:01	0.517889557666404	03:02	06:04	0.969417560334592	04:04	13:02	0.368763457214132
SIDM00532	MOG-G-CCM	908144	glioma	LGG	MSS/MSI-L	D/F12	Adherent	Caucasian	EUR	TSI	02:01	32:01:00	0.982584805109805	40:01:00	44:02:00	0.707725782723119	07:04	07:04	0.957468165968487	03:03	05:01	0.938356964747912	02:01	04:01	0.556984764291291	02:01	03:01	0.959804710503045	03:01	04:01	0.842225664480121
SIDM00504	MOG-G-UVW	908145	glioma	LGG	MSS/MSI-L	D/F12	Adherent	Caucasian	EUR	TSI	02:01	32:01:00	0.980744195275685	40:01:00	44:02:00	0.485944702367353	07:04	07:04	0.951059284302469	03:03	05:01	0.944287592669027	02:01	04:01	0.556984764291291	02:01	03:01	0.965113170328578	03:01	04:01	0.905297866273527
SIDM00575	NMC-G1	908449	glioma	LGG	MSS/MSI-L	D/F12	Adherent	Asian	EAS	JPT	11:01	11:01	0.864840766714271	35:01:00	35:01:00	0.937626371110541	08:01	08:01	0.916957255380287	03:02	03:02	0.586863905985013	04:02	04:02	0.863855851615431	03:03	03:03	0.993375953254959	09:01	09:01	0.991942385455448
SIDM00574	no-10	908452	glioma	LGG	MSS/MSI-L	D/F12	Adherent	NA	EAS	JPT	02:01	24:02:00	0.914339942512974	13:01	52:01:00	0.998457076490588	03:04	12:02	0.999214371959003	01:03	06:01	0.975736361633185	02:01	02:01	0.934833812687642	03:01	06:01	0.997450036090161	12:02	15:02	0.99805756355221
SIDM00573	no-11	908450	glioma	LGG	MSS/MSI-L	D/F12	Adherent	NA	EAS	JPT	02:01	02:01	0.83469932838435	35:01:00	35:01:00	0.706951893458566	08:01	08:01	0.479540843126697	03:03	03:03	0.639205925043982	02:01	02:01	0.850281308273677	04:01	04:01	0.934842667789085	04:05	04:05	0.988401634544784
SIDM00382	SF126	909712	glioma	GBM	MSS/MSI-L	D/F12	Adherent	Caucasian	EUR	IBS	02:01	24:02:00	0.954350911962688	35:01:00	40:01:00	0.98969617008291	03:04	04:01	0.999394293135917	01:01	01:02	0.993240775184362	04:01	04:02	0.981576375149183	05:01	06:04	0.996223267871324	01:01	13:02	0.990326894802558
SIDM00085	SF268	905986	glioma	GBM	MSS/MSI-L	R	Adherent	Caucasian	EUR	TSI	01:01	32:01:00	0.997929117375422	08:01	40:02:00	0.999995197973294	02:02	07:01	0.999998927915405	03:01	05:01	0.94354362342988	03:01	04:01	0.577357705786946	02:01	03:02	0.966735269310727	03:01	04:04	0.61613913141906
SIDM00084	SF295	905985	glioma	GBM	MSS/MSI-L	D/F12	Adherent	Caucasian	EUR	IBS	01:01	26:01:00	0.982493266565221	07:02	55:01:00	0.991597096558565	03:03	07:02	0.990261104194354	01:02	01:04	0.759578504295618	04:01	04:01	0.836284114983559	05:03	06:02	0.730298649551261	14:01	15:01	0.874529857803458
SIDM00083	SF539	905984	glioma	LGG	MSS/MSI-L	R	Adherent	Caucasian	AMR	PUR	02:01	02:01	0.8940109304767	08:01	51:01:00	0.544888340362051	04:01	07:01	0.614490502830588	05:01	05:05	0.977070074294408	01:01	04:01	0.333404252773931	02:01	03:01	0.984155093795174	03:01	12:01	0.972012460743122
SIDM00379	SK-MG-1	909729	glioma	GBM	MSS/MSI-L	R	Adherent	NA	EUR	IBS	03:01	24:02:00	0.908901806851184	08:01	35:08:00	0.728400147571291	03:03	07:01	0.892160740096289	03:01	05:01	0.95848699054277	02:01	04:01	0.737703951052334	02:01	03:02	0.997745603368008	03:01	04:02	0.890496100362181
SIDM00095	SNB75	905982	glioma	GBM	MSS/MSI-L	R	Adherent	Caucasian	EUR	TSI	02:01	11:01	0.982482855521463	35:01:00	39:01:00	0.797595787172322	04:01	12:03	0.997589138311292	01:01	05:05	0.992786690376285	04:01	04:02	0.985874892042949	03:01	05:01	0.99461223013429	01:01	11:01	0.487947762580922
SIDM01155	SW1088	909745	glioma	GBM	MSS/MSI-L	D/F12	Adherent	Caucasian	EUR	TSI	01:01	03:01	0.965651353874671	08:01	44:02:00	0.999329625570894	07:01	07:04	0.999545238805457	01:02	03:01	0.677980218039609	04:01	04:02	0.949571315798574	03:02	06:04	0.606937656903133	04:03	13:02	0.352287737601821
SIDM01164	SW1783	909750	glioma	LGG	MSS/MSI-L	D/F12	Adherent	Caucasian	EUR	TSI	29:02:00	32:01:00	0.99660246465352	44:02:00	49:01:00	0.997316745510463	05:01	07:01	0.999999988002849	03:03	05:05	0.87629499006989	03:01	04:01	0.931477937485213	03:01	03:01	0.961083951585503	04:07	11:01	0.305005515668503
SIDM01171	T98G	687586	glioma	GBM	MSS/MSI-L	D/F12	Adherent	Caucasian	EUR	IBS	02:01	02:01	0.944422296066474	35:03:00	39:06:00	0.704175161168238	04:01	07:02	0.981180076404542	04:01	05:05	0.99048747242115	02:01	03:01	0.751828954508018	03:01	04:02	0.999809515000568	08:01	12:01	0.992985383182314
SIDM01193	U-118-MG	687588	glioma	GBM	MSS/MSI-L	D/F12	Adherent	Caucasian	EUR	TSI	24:02:00	29:02:00	0.990367716685033	39:06:00	44:03:00	0.982944313983999	07:02	16:01	0.998788392506709	02:01	04:01	0.993838644888335	04:02	11:01	0.959921903950483	02:02	04:02	0.999986152047467	07:01	08:01	0.998031265494402
SIDM00111	U251	905983	glioma	GBM	MSS/MSI-L	D/F12	Adherent	Caucasian	EUR	IBS	02:01	02:01	0.985427524812731	18:01	18:01	0.999999999047257	05:01	05:01	0.999999609199441	05:01	05:01	0.999999999999582	04:02	04:02	0.961630090914069	02:01	02:01	0.919586301779232	03:01	03:01	0.999999998918447
SIDM01189	U-87-MG	687590	glioma	GBM	MSS/MSI-L	D/F12	Adherent	Caucasian	EUR	TSI	02:01	02:01	0.996814334482221	44:02:00	44:02:00	0.990388903455336	05:01	05:01	0.999999952962943	01:02	01:02	0.998390516127944	03:01	03:01	0.683384604770336	06:02	06:02	0.98272128714388	15:01	15:01	0.996954772881385
SIDM00316	YH-13	909905	glioma	GBM	MSS/MSI-L	D/F12	Adherent	Asian	EAS	JPT	11:01	24:02:00	0.992700902717596	52:01:00	52:01:00	0.999486839679755	12:02	12:02	0.999999918205717	01:03	01:03	0.963883478698141	09:01	09:01	0.980805857881164	06:01	06:01	0.999695301864582	15:02	15:02	0.999999994655679
SIDM00315	YKG-1	687592	glioma	GBM	MSS/MSI-L	D/F12	Adherent	Asian	EAS	JPT	24:02:00	26:01:00	0.484357162469282	15:01	51:01:00	0.486075530254072	03:03	14:02	0.963321525824457	03:01	05:03	0.513800386247539	02:01	05:01	0.943813641057234	03:01	03:02	0.629744307147427	09:01	14:12	0.352025344023455
SIDM00888	D-283MED	906834	medulloblastoma	MB	MSS/MSI-L	D/F12	Adherent	Caucasian	EUR	IBS	02:01	29:02:00	0.985177683187957	15:01	44:03:00	0.979973644230962	03:04	16:01	0.661294779693274	01:02	03:02	0.899469313955092	04:01	04:01	0.991206947254058	03:03	06:02	0.874159675431408	13:01	15:01	0.918195199888385
SIDM00887	Daoy	906833	medulloblastoma	MB	MSS/MSI-L	D/F12	Adherent	Caucasian	EUR	TSI	01:01	02:01	0.96638586707969	07:02	57:01:00	0.995953204571969	06:02	07:02	0.999994304752194	01:04	03:01	0.532404869581321	02:01	13:01	0.932929941719408	03:02	05:03	0.826494008049505	04:04	14:01	0.329225233117934
SIDM00567	ONS-76	909248	medulloblastoma	MB	MSS/MSI-L	R	Adherent	Asian	EAS	JPT	24:02:00	26:01:00	0.444734908077709	15:01	54:01:00	0.463096483817889	01:02	03:03	0.955553656610666	01:04	03:02	0.331712437149579	05:01	05:01	0.976871359477263	03:03	05:03	0.430648189014954	09:01	14:54	0.24461458352318
SIDM01132	PFSK-1	683667	medulloblastoma	MB	MSS/MSI-L	R	Adherent	NA	EUR	TSI	11:01	32:01:00	0.961578965134484	15:01	55:01:00	0.957846933355107	03:03	03:03	0.902399938245854	01:02	01:04	0.906132584942747	04:01	04:01	0.777848093540505	05:03	06:02	0.991935103853993	14:01	15:01	0.947316525449426
SIDM01229	BE2-M17	753616	neuroblastoma	NB	MSS/MSI-L	D/F12	Adherent	NA	EUR	IBS	01:01	30:02:00	0.546183882209044	15:17	57:01:00	0.485725080131063	04:01	07:01	0.297875073580363	01:02	02:01	0.99253387202758	04:01	14:01	0.473945583733706	02:02	06:02	0.96048702733273	07:01	15:01	0.983707882895989
SIDM00286	CHP-126	910567	neuroblastoma	NB	MSS/MSI-L	R	Suspension	Caucasian	EUR	IBS	03:01	24:02:00	0.950975005476986	07:02	35:01:00	0.68803375880214	03:03	07:02	0.864214209373287	01:03	03:03	0.941744532011798	05:01	09:01	0.545653847635351	03:01	06:03	0.957204479357605	04:07	13:01	0.744901481608323
SIDM00285	CHP-134	910941	neuroblastoma	NB	MSS/MSI-L	R	Suspension	NA	EUR	IBS	01:01	03:01	0.974357199610686	08:01	44:03:00	0.933847626755695	07:01	16:01	0.99267283678826	03:01	05:01	0.921618987604061	03:01	04:01	0.747717252275848	02:01	03:02	0.993244828666341	03:01	04:01	0.950421398196173
SIDM00910	CHP-212	906820	neuroblastoma	NB	MSS/MSI-L	D/F12	Adherent	Caucasian	EUR	TSI	02:01	24:02:00	0.979982774058731	07:02	07:02	0.987986979332466	07:02	07:02	0.999999996440356	01:02	01:02	0.989017885998329	04:01	04:02	0.970650528112499	06:02	06:03	0.621385264010568	15:01	15:01	0.998347633123879
SIDM00227	GI-ME-N	906872	neuroblastoma	NB	MSS/MSI-L	R	Adherent	NA	EUR	IBS	02:01	30:01:00	0.993331910061649	13:02	18:01	0.954644787121359	06:02	07:01	0.990111600673878	02:01	03:01	0.873368257804136	02:01	04:01	0.892252661036452	02:02	03:02	0.987249426131541	04:04	07:01	0.233894178577877
SIDM00544	GOTO	906875	neuroblastoma	NB	MSS/MSI-L	R	Adherent	NA	EAS	JPT	02:01	33:03:00	0.378068245285727	40:02:00	44:03:00	0.88996755540797	03:03	14:03	0.756762707535037	01:02	01:04	0.656203364500484	04:01	13:01	0.945361466045459	05:03	06:04	0.578235124300806	13:02	14:05	0.430368909171855
SIDM01206	IMR-5	907170	neuroblastoma	NB	MSS/MSI-L	R	Adherent	NA	EUR	IBS	02:01	24:02:00	0.982726530104894	07:02	15:01	0.988958782253366	03:03	07:02	0.930367282324937	01:03	02:01	0.902864112269789	02:01	04:01	0.895665570284505	03:03	06:03	0.857320710073879	07:01	13:01	0.883864333376343
SIDM01009	KELLY	753618	neuroblastoma	NB	MSS/MSI-L	R	Adherent	Caucasian	EUR	TSI	01:01	01:01	0.997557512625057	08:01	35:01:00	0.630852192919674	04:01	07:01	0.999984690812526	01:01	05:01	0.996504118409212	04:01	04:02	0.979460721026667	02:01	05:01	0.999999999993432	01:03	03:01	0.591829707836028
SIDM00556	KP-N-YN	907314	neuroblastoma	NB	MSS/MSI-L	R	Adherent	Asian	EAS	JPT	24:02:00	26:01:00	0.591011505072049	40:06:00	52:01:00	0.991574437391637	08:01	12:02	0.982732239834343	01:03	03:02	0.563120463530878	02:01	09:01	0.824155567304946	03:03	06:01	0.991776342858993	09:01	15:02	0.998669925966931
SIDM00330	LAN-6	949170	neuroblastoma	NB	MSS/MSI-L	R	Adherent	NA	EUR	TSI	24:02:00	33:01:00	0.954132753979115	15:01	44:03:00	0.757327532619874	02:02	03:03	0.870726767809895	01:01	05:05	0.980751419502532	04:01	04:02	0.967426813791906	03:01	05:01	0.989282251954109	01:02	11:01	0.454063585115228
SIDM00387	MHH-NB-11	908135	neuroblastoma	NB	MSS/MSI-L	R	Adherent	Caucasian	EUR	TSI	02:01	03:01	0.988637066105809	07:02	08:01	0.99258987793713	07:01	07:02	0.999998928731955	01:02	05:01	0.999600727867213	03:01	04:01	0.741751612239908	02:01	06:02	0.996578116673037	03:01	15:01	0.998255842090671
SIDM00579	NB(TU)1-10	1240181	neuroblastoma	NB	MSS/MSI-L	R	Adherent	NA	EAS	JPT	24:02:00	24:02:00	0.964755518577872	51:01:00	52:01:00	0.990533091728857	12:02	14:02	0.995153958010751	01:02	01:03	0.978437807714043	02:01	09:01	0.954716154927399	06:01	06:02	0.995311199465376	15:01	15:02	0.999458924458479
SIDM00578	NB1	949179	neuroblastoma	NB	MSS/MSI-L	R	Semi-Adherent	Asian	EAS	CHB	02:01	24:02:00	0.487380142308537	15:01	40:06:00	0.303526990324771	03:03	08:01	0.935134580478679	03:01	03:02	0.435957341380561	02:01	05:01	0.970780135347809	03:03	03:03	0.991344946029639	09:01	09:01	0.997682479312292
SIDM00259	NB10	949171	neuroblastoma	NB	MSS/MSI-L	D/F12	Adherent	NA	EUR	TSI	01:01	02:01	0.969331745962479	07:02	44:02:00	0.992337495091713	05:01	07:02	0.999999985027607	01:02	03:03	0.971611427702601	04:01	05:01	0.997745928395106	03:01	06:02	0.957347043491556	04:01	15:01	0.966922248441264
SIDM00258	NB12	949172	neuroblastoma	NB	MSS/MSI-L	D/F12	Adherent	NA	EUR	TSI	03:01	11:01	0.992584598071296	14:02	35:01:00	0.648532569551343	04:01	08:02	0.912130010681815	01:01	01:02	0.846280852133749	04:01	04:02	0.971985944849636	05:01	06:09	0.671136941320665	01:01	13:02	0.723239152842628
SIDM00257	NB13	949177	neuroblastoma	NB	MSS/MSI-L	D/F12	Adherent	NA	AFR	GWD	23:01	33:03:00	0.860873730138591	14:02	58:01:00	0.295166840698772	03:02	08:02	0.187787224229185	01:02	02:01	0.843328202414675	01:01	01:01	0.70530260196774	02:01	06:02	0.195227251073927	07:01	13:02	0.663063052253744
SIDM00256	NB14	949178	neuroblastoma	NB	MSS/MSI-L	D/F12	Adherent	NA	EUR	TSI	02:01	11:01	0.950396250633907	15:01	52:01:00	0.596284287398494	03:04	12:02	0.998827659131922	01:03	01:03	0.999014510608508	04:01	04:01	0.670317867517658	06:01	06:01	0.999999975334082	15:02	15:02	0.999999999875082
SIDM00255	NB17	949175	neuroblastoma	NB	MSS/MSI-L	D/F12	Adherent	NA	EUR	TSI	01:01	02:01	0.967813705508733	51:01:00	57:01:00	0.833106066029105	07:01	14:02	0.667386052175655	03:02	05:05	0.85418305628476	04:01	04:01	0.989122046780316	03:01	03:03	0.908783784038258	09:01	11:01	0.695326286897657
SIDM00254	NB5	949176	neuroblastoma	NB	MSS/MSI-L	D/F12	Adherent	NA	AFR	GWD	11:01	68:02:00	0.674047596153561	51:01:00	53:01:00	0.126934057973236	04:01	15:05	0.300358867542956	01:02	04:01	0.248965128699506	01:01	02:01	0.497959520088135	03:01	06:02	0.164026794060054	08:04	13:02	0.219236593208989
SIDM00253	NB6	949173	neuroblastoma	NB	MSS/MSI-L	D/F12	Adherent	NA	EUR	IBS	02:01	02:01	0.970270869376212	15:01	39:01:00	0.939320233131635	03:03	07:02	0.994364531970817	01:02	04:01	0.99668327725997	04:01	04:01	0.921502684055423	04:02	06:02	0.975882405596125	08:01	15:01	0.991672207179977
SIDM00244	NB69	908440	neuroblastoma	NB	MSS/MSI-L	D/F12	Adherent	NA	EUR	TSI	02:01	03:01	0.920284416266293	07:02	44:02:00	0.971871734410781	05:01	07:02	0.999998766154878	01:03	05:05	0.995228255705957	02:01	04:02	0.890789293209997	03:01	06:03	0.998796010884171	11:01	13:01	0.552672522599181
SIDM00156	NB7	949174	neuroblastoma	NB	MSS/MSI-L	D/F12	Adherent	NA	EUR	TSI	01:01	01:01	0.999858121437821	08:01	35:01:00	0.978028490975382	04:01	07:01	0.999986902285684	01:01	05:01	0.992943111099928	03:01	04:01	0.823149755129224	02:01	05:01	0.996054934639606	01:01	03:01	0.982690938882167
SIDM00577	NH-12	908447	neuroblastoma	NB	MSS/MSI-L	D/F12	Adherent	NA	EAS	JPT	31:01:00	31:01:00	0.999999968796897	15:01	51:01:00	0.487852352556109	03:03	14:02	0.962414260373145	01:02	03:03	0.708460395009282	05:01	104:01:00	0.481176238987198	04:01	06:02	0.982169052250258	04:05	15:01	0.999332775325715
SIDM00395	SIMA	753620	neuroblastoma	NB	MSS/MSI-L	R	Adherent	Caucasian	EUR	IBS	03:01	29:02:00	0.979648596511596	07:02	44:03:00	0.989473539255481	07:02	16:01	0.999043659262401	01:02	02:01	0.999031255558563	03:01	04:01	0.768033685246464	02:02	06:02	0.983920495934931	07:01	15:01	0.99858459611451
SIDM01101	SK-N-AS	724828	neuroblastoma	NB	MSS/MSI-L	D/F12	Adherent	Caucasian	EUR	TSI	24:02:00	25:01:00	0.904375230119797	14:01	40:01:00	0.999879810351597	03:04	08:02	0.991269231438888	01:01	02:01	0.98794922855995	04:01	104:01:00	0.661943576558626	02:02	05:01	0.999555349646074	01:02	07:01	0.996144873063786
SIDM01100	SK-N-DZ	688086	neuroblastoma	NB	MSS/MSI-L	D/F12	Adherent	Caucasian	AMR	PUR	02:01	24:02:00	0.959020546927417	15:01	40:01:00	0.585007301052566	01:02	03:04	0.906078701939348	01:02	03:01	0.938569420694637	04:01	14:01	0.50851977553111	03:02	06:02	0.936786259402992	04:04	15:01	0.575115816191835
SIDM01099	SK-N-FI	688087	neuroblastoma	NB	MSS/MSI-L	D/F12	Adherent	Caucasian	EUR	TSI	03:01	23:01	0.994160630485476	08:01	44:03:00	0.993094849850135	04:01	07:01	0.986516593704289	01:05	02:01	0.834196498804949	02:01	03:01	0.752422458759938	02:02	05:01	0.999936394562169	07:01	10:01	0.999822570591743
SIDM01098	SK-N-SH	717431	neuroblastoma	NB	MSS/MSI-L	D/F12	Adherent	Caucasian	EUR	IBS	01:01	24:02:00	0.880892903447988	18:01	49:01:00	0.906525239402897	07:01	07:01	0.999999996102232	01:03	05:05	0.977397467264213	02:01	04:01	0.96819164026379	03:01	06:03	0.987665364174081	11:01	13:01	0.609187227846665
SIDM00324	TGW	910780	neuroblastoma	NB	MSS/MSI-L	D/F12	Adherent	NA	EAS	JPT	24:02:00	24:02:00	0.858743410428711	35:01:00	52:01:00	0.953545349782104	03:03	12:02	0.997077224680775	01:02	01:03	0.649297123522518	05:01	09:01	0.971653461058921	06:01	06:02	0.75291253964244	15:01	15:02	0.734807773944813
SIDM00899	AsPC-1	910702	pancreas	PAAD	MSS/MSI-L	R	Adherent	Caucasian	EUR	TSI	01:01	26:01:00	0.985155840991851	15:01	15:01	0.990475631110011	03:03	03:04	0.987135343871468	01:02	03:01	0.563978446524809	04:01	10:01	0.905132292948575	03:02	06:04	0.524770977768988	04:01	13:02	0.434285624771343
SIDM00132	BxPC-3	906693	pancreas	PAAD	MSS/MSI-L	R	Adherent	Caucasian	EUR	IBS	01:01	01:01	0.991099152509647	37:01:00	37:01:00	0.99999996581841	06:02	06:02	0.999999995410732	01:02	01:02	0.999113599868698	04:02	04:02	0.960983733337209	06:02	06:02	0.993200255704901	15:01	15:01	0.997110796450314
SIDM00934	CAPAN-1	753624	pancreas	PAAD	MSS/MSI-L	D/F12	Adherent	Caucasian	EUR	IBS	01:01	30:01:00	0.997506632809071	13:02	57:01:00	0.999999589513462	06:02	06:02	0.999999984734164	02:01	05:05	0.969925329561595	03:01	04:01	0.734816055568276	02:02	03:01	0.993730868967429	07:01	11:01	0.454900261699604
SIDM00943	Capan-2	910915	pancreas	PAAD	MSS/MSI-L	R	Adherent	Caucasian	EUR	IBS	29:02:00	29:02:00	0.999999929771708	44:03:00	44:03:00	0.995866047117548	16:01	16:01	0.998401671759872	02:01	02:01	0.999999999928229	11:01	11:01	0.979495600429408	02:02	02:02	0.999976908108226	07:01	07:01	0.99999999925369
SIDM00130	CFPAC-1	906821	pancreas	PAAD	MSS/MSI-L	R	Adherent	Caucasian	EUR	TSI	02:01	03:01	0.899500122245375	35:01:00	73:01:00	0.39865736445018	04:01	15:05	0.930077452649665	05:05	05:05	0.978191084795114	04:01	04:01	0.842012738042077	03:01	03:01	0.99687622075318	11:01	11:01	0.591843357424876
SIDM00950	DAN-G	1290797	pancreas	PAAD	MSS/MSI-L	R	Adherent	Caucasian	EUR	IBS	02:01	02:01	0.988488006709331	07:02	13:02	0.995132521917628	06:02	07:02	0.999995618344236	01:02	02:01	0.996125046474943	04:01	17:01	0.987332596197449	02:02	06:02	0.977082791764418	07:01	15:01	0.999396000601412
SIDM00670	HPAC	1298136	pancreas	PAAD	MSS/MSI-L	D/F12	Adherent	Caucasian	EUR	IBS	03:01	03:01	0.834527847804843	14:02	14:02	0.997189927105728	08:02	08:02	0.99891231658036	02:01	02:01	0.999999999999109	15:01	15:01	0.990194994354142	02:02	02:02	0.999738645163805	07:01	07:01	0.999999993102485
SIDM00669	HPAF-II	724869	pancreas	PAAD	MSS/MSI-L	D/F12	Adherent	Caucasian	EUR	IBS	01:01	26:01:00	0.988558489571262	08:01	55:01:00	0.999999940462161	03:03	07:01	0.992550453025015	05:01	05:05	0.995812590619491	04:01	04:01	0.896678625790137	02:01	03:01	0.999535986463165	03:01	11:01	0.510742048273339
SIDM00664	Hs766T	1298141	pancreas	PAAD	MSS/MSI-L	D/F12	Adherent	Caucasian	EUR	IBS	03:01	26:01:00	0.93097967712032	35:01:00	38:01:00	0.942197718875302	04:01	12:03	0.999011266708745	01:02	03:01	0.8444944569339	04:01	04:02	0.884386420688153	03:02	06:02	0.861037702172976	04:01	15:01	0.84062884208729
SIDM00533	HuP-T3	907285	pancreas	PAAD	MSS/MSI-L	R	Adherent	Asian	EAS	JPT	02:07	24:02:00	0.816020917951979	40:06:00	46:01:00	0.974210281675055	01:02	08:01	0.869046652585322	01:03	01:03	0.934296952615022	05:01	05:01	0.98999160169724	06:01	06:01	0.987443113535638	08:03	08:03	0.813810832217182
SIDM00531	HuP-T4	907286	pancreas	PAAD	MSS/MSI-L	D/F12	Adherent	Asian	EAS	CHB	02:01	02:06	0.477091557110611	15:35	51:01:00	0.346985311247484	07:02	15:02	0.982833095242904	03:01	06:01	0.977882190596153	03:01	05:01	0.259687642685028	03:01	03:02	0.995133377912326	04:03	12:02	0.518212788129247
SIDM00583	KP-1N	1298216	pancreas	PAAD	MSS/MSI-L	R	Adherent	Caucasian	AMR	PUR	02:01	02:01	0.831760121999907	38:01:00	38:01:00	0.939513906594105	12:03	12:03	0.999999970980049	01:02	01:02	0.515783938262608	04:02	04:02	0.974311001983301	06:04	06:04	0.523215485192944	13:01	13:01	0.594463480414702
SIDM00571	KP-3	1298219	pancreas	UNABLE TO CLASSIFY	MSS/MSI-L	R	Adherent	Asian	EAS	JPT	24:02:00	24:02:00	0.670862084350568	35:01:00	35:01:00	0.987677285609622	08:01	08:01	0.929223780322695	05:05	05:05	0.347076019627783	05:01	05:01	0.976542167640136	03:01	03:01	0.711048455465536	12:01	12:01	0.999403815246309
SIDM00301	KP-4	753572	pancreas	PAAD	MSS/MSI-L	D/F12	Adherent	Asian	EAS	JPT	02:01	24:02:00	0.56403012384034	40:06:00	51:01:00	0.285261324110832	08:01	14:02	0.587107589274951	01:03	05:03	0.199533756393338	05:01	05:01	0.790930256504123	03:01	06:01	0.502808195802314	12:01	15:01	0.302866457199274
SIDM00505	MIA-PaCa-2	724870	pancreas	PAAD	MSS/MSI-L	D/F12	Adherent	Caucasian	EUR	IBS	24:02:00	24:02:00	0.958303118065505	14:02	14:02	0.98052870966308	08:02	08:02	0.913338062903769	01:01	01:01	0.997999750897103	02:01	02:01	0.968738605180907	05:01	05:01	0.99999999999998	01:02	01:02	0.999920024386048
SIDM00053	MZ1-PC	753595	pancreas	PAAD	MSS/MSI-L	R	Adherent	NA	AMR	PUR	02:01	03:01	0.575480204290484	15:01	35:01:00	0.298977406440475	03:04	04:01	0.938616891130694	01:01	05:01	0.401931638088444	01:01	04:02	0.819811289028558	02:01	05:01	0.600510746956938	01:01	03:01	0.413623438455441
SIDM01139	PANC-02-03	1298475	pancreas	PAAD	MSS/MSI-L	R	Adherent	Caucasian	EUR	TSI	02:05	02:05	0.986491414047941	49:01:00	49:01:00	0.999942317843847	07:01	07:01	0.999999999840712	03:03	03:03	0.943760181081929	04:02	04:02	0.946396310258189	03:01	03:01	0.972798705360679	04:01	04:01	0.950226830660083
SIDM01138	PANC-03-27	925346	pancreas	PAAD	MSS/MSI-L	R	Adherent	Caucasian	EUR	IBS	02:01	24:02:00	0.932332577492382	07:02	56:01:00	0.987062297841263	01:02	07:02	0.999999807475991	02:01	05:05	0.995451419245084	03:01	04:01	0.790632553531026	02:02	03:01	0.993195086672938	07:01	11:01	0.519484192504794
SIDM01137	PANC-04-03	1298476	pancreas	PAAD	MSS/MSI-L	R	Adherent	Caucasian	EUR	TSI	32:01:00	32:01:00	0.990851736847672	27:05:00	27:05:00	0.997507596641835	01:02	01:02	0.999999930431332	05:05	05:05	0.981213033667108	10:01	10:01	0.967568715465466	03:01	03:01	0.996457121849387	11:01	11:01	0.799441382270353
SIDM01136	PANC-08-13	925347	pancreas	PAAD	MSS/MSI-L	R	Adherent	Caucasian	EUR	TSI	02:01	02:01	0.982292957332546	27:05:00	44:02:00	0.928082250131112	02:02	05:01	0.998075203129445	01:03	03:01	0.696427303440433	04:02	04:02	0.937980161795448	03:02	06:03	0.989087276524475	04:01	13:01	0.64970183655664
SIDM01135	PANC-10-05	925348	pancreas	PAAD	MSS/MSI-L	R	Adherent	Caucasian	EUR	TSI	01:01	31:01:00	0.993742226621916	40:01:00	49:01:00	0.945096679457741	03:04	07:01	0.996261932888245	02:01	03:01	0.946109687675198	03:01	04:02	0.623456556729012	02:02	03:02	0.980536843848584	04:01	07:01	0.546795774826884
SIDM00455	PA-TU-8902	1298526	pancreas	PAAD	MSS/MSI-L	D/F12	Adherent	Caucasian	EUR	TSI	02:01	02:01	0.990355996100002	51:01:00	51:01:00	0.960337019659266	15:02	15:02	0.953986907887799	01:03	01:03	0.982715166833421	04:02	04:02	0.943741591334321	06:03	06:03	0.976631428345807	13:01	13:01	0.827870010661829
SIDM00453	PA-TU-8988T	1240201	pancreas	PAAD	MSS/MSI-L	D/F12	Adherent	Caucasian	EUR	IBS	31:01:00	32:01:00	0.99457995124838	27:05:00	35:01:00	0.918701932610462	02:02	04:01	0.999992951379963	01:02	03:01	0.913143751358885	02:01	04:02	0.945604231529348	03:02	06:02	0.970948174030392	04:03	15:01	0.453812755226799
SIDM00054	PL18	1240208	pancreas	PAAD	MSS/MSI-L	D/F12	Adherent	NA	EAS	JPT	24:02:00	24:02:00	0.970953107314585	07:02	07:02	0.999055233748034	07:02	07:02	0.999999999904925	01:01	01:01	0.999004887046977	04:02	04:02	0.762346168300239	05:01	05:01	0.999999999722471	01:01	01:01	0.999525827239285
SIDM00042	PL4	1298533	pancreas	PAAD	MSS/MSI-L	D/F12	Adherent	NA	EUR	IBS	02:01	03:01	0.904270682283932	07:02	44:03:00	0.882266853838583	07:02	16:01	0.951718580217637	01:04	02:01	0.699140421367082	02:01	04:02	0.950749845292294	02:02	05:03	0.896180546198686	07:01	14:01	0.721845435724047
SIDM00469	PSN1	910546	pancreas	PAAD	MSS/MSI-L	R	Adherent	Asian	EAS	JPT	24:02:00	24:02:00	0.998809374456194	52:01:00	52:01:00	0.999519081180705	12:02	12:02	0.999999949723383	01:03	01:03	0.963883478698141	09:01	09:01	0.980805857881164	06:01	06:01	0.999695301864582	15:02	15:02	0.999999994655679
SIDM00360	QGP-1	1298534	pancreas		MSS/MSI-L	R	Adherent	Asian	EAS	CHB	24:02:00	24:02:00	0.925063736203066	52:01:00	55:02:00	0.120564938183444	01:02	12:02	0.824897554979206	01:03	03:03	0.455087142048594	04:02	05:01	0.75069446783802	04:01	06:01	0.850629258818179	04:05	15:02	0.739519709431379
SIDM01188	SU8686	1240218	pancreas	PAAD	MSS/MSI-L	R	Adherent	Caucasian	EUR	IBS	29:02:00	32:01:00	0.999946320368626	44:02:00	44:03:00	0.992801293245087	05:01	16:01	0.998398018709336	02:01	02:01	0.989510466647832	02:01	13:01	0.9515211683395	02:02	03:03	0.934658993596187	07:01	07:01	0.992617777539398
SIDM00371	SUIT-2	1240219	pancreas	PAAD	MSS/MSI-L	R	Adherent	Asian	EAS	JPT	02:06	24:02:00	0.906277322188633	07:02	55:02:00	0.423523664387036	01:02	07:02	0.996007252595316	01:01	03:03	0.651710555095264	02:01	05:01	0.943558494384194	04:01	05:01	0.993638045381741	01:01	04:05	0.999425220050513
SIDM01165	SW1990	910907	pancreas	PAAD	MSS/MSI-L	D/F12	Adherent	Caucasian	EUR	TSI	26:01:00	26:01:00	0.981574265846792	27:05:00	38:01:00	0.938710073808534	01:02	12:03	0.998949339313819	01:01	01:03	0.9515368495607	04:02	04:02	0.950305729700148	05:01	06:03	0.955993050719922	01:01	13:01	0.966175959024396
SIDM00411	YAPC	909904	pancreas	PAAD	MSS/MSI-L	R	Adherent	Asian	EAS	JPT	24:02:00	24:02:00	0.998809374456194	52:01:00	52:01:00	0.999131037458173	12:02	12:02	0.999519286574503	01:03	01:03	0.621483742602911	14:01	14:01	0.252577065012364	06:01	06:01	0.90099970319228	15:02	15:02	0.516427869034671
SIDM01240	451Lu	1287706	melanoma	SKCM	MSS/MSI-L	D/F12	Adherent	NA	EUR	IBS	24:02:00	24:02:00	0.98246161915302	07:02	07:02	0.989741144539845	07:02	07:02	0.999999999987796	01:02	01:02	0.952255105197301	03:01	03:01	0.608862948953187	06:04	06:04	0.949500679463481	13:02	13:02	0.965652440528837
SIDM00801	A101D	910921	melanoma	SKCM	MSS/MSI-L	D/F12	Adherent	Caucasian	EUR	IBS	01:01	25:01:00	0.473460885515484	07:02	08:01	0.992630421086876	07:01	07:02	0.9999989287957	01:02	05:01	0.983825659321578	01:01	04:01	0.90610902582415	02:01	06:02	0.942351234129423	03:01	15:01	0.997972321790417
SIDM00797	A2058	906792	melanoma	SKCM	MSS/MSI-L	D/F12	Adherent	Caucasian	AMR	PUR	03:01	26:01:00	0.828220475594295	07:02	18:01	0.999426456609294	07:02	12:03	0.999711659497003	01:02	03:01	0.968418625831661	02:01	04:01	0.948998053178581	03:02	06:02	0.995674016687002	04:07	15:01	0.269047979548991
SIDM00795	A375	906793	melanoma	SKCM	MSS/MSI-L	D/F12	Adherent	Caucasian	EUR	IBS	01:01	02:01	0.95727654955901	44:03:00	57:01:00	0.989281129666084	06:02	16:01	0.974937452870598	02:01	03:01	0.647068737947311	04:01	04:01	0.918197556767431	03:02	03:03	0.954013203607627	04:05	07:01	0.64376351919945
SIDM00890	C32	906830	melanoma	SKCM	MSS/MSI-L	D/F12	Adherent	Caucasian	EUR	TSI	02:01	25:01:00	0.925466554158699	18:01	44:02:00	0.953528977454674	05:01	12:03	0.977291598148848	01:02	03:01	0.905786842206784	03:01	04:02	0.698639220972179	03:02	06:02	0.662426661284628	04:01	15:01	0.917499615126551
SIDM01228	CHL-1	910853	melanoma	SKCM	MSS/MSI-L	D/F12	Adherent	Caucasian	EUR	IBS	02:01	02:01	0.930574947048216	07:02	57:01:00	0.972771021574248	06:02	07:02	0.993147911161061	01:02	02:01	0.999559812799194	04:01	04:01	0.995635223074504	03:03	06:02	0.981375016531535	07:01	15:01	0.998243365516337
SIDM00284	COLO-679	906818	melanoma	SKCM	MSS/MSI-L	R	Adherent	Caucasian	EUR	IBS	01:01	24:02:00	0.863499521343432	08:01	51:01:00	0.981846270853251	07:01	15:02	0.968169179188592	01:02	05:01	0.994915030127508	04:01	04:01	0.86655002624927	02:01	06:02	0.977446818970246	03:01	15:01	0.999111596292194
SIDM00140	COLO-792	906814	melanoma	SKCM	MSS/MSI-L	R	Adherent	Caucasian	EUR	TSI	03:01	11:01	0.856096521234117	08:01	52:01:00	0.993375755099216	07:01	12:02	0.98924884133822	01:03	05:01	0.999393581763224	03:01	04:01	0.91608643065824	02:01	06:01	0.999993385779902	03:01	15:02	0.9999999977706
SIDM00515	COLO-800	906813	melanoma	SKCM	MSS/MSI-L	R	Adherent	Caucasian	EUR	TSI	02:01	29:02:00	0.983060323780776	44:02:00	44:03:00	0.992715294659618	05:01	16:01	0.995268203607266	02:01	05:05	0.999990247968842	04:01	17:01	0.469012621857871	02:02	03:01	0.999980307929263	07:01	12:01	0.995782383398909
SIDM00909	COLO-829	687448	melanoma	SKCM	MSS/MSI-L	R	Adherent	Caucasian	EUR	TSI	01:01	01:01	0.999584912351879	08:01	40:02:00	0.490492530807535	03:03	07:01	0.420063967953163	05:01	05:05	0.996575514283126	01:01	02:01	0.984110050245776	02:01	03:01	0.999405886133793	03:01	11:01	0.600733885240491
SIDM00175	CP50-MEL-B	753545	melanoma	SKCM	MSS/MSI-L	D/F12	Adherent	NA	EUR	IBS	01:01	02:01	0.866365380556234	07:02	40:01:00	0.987625709722779	03:04	07:02	0.999079495945389	03:01	04:01	0.958389887600687	04:01	04:01	0.969898799568021	03:02	04:02	0.999270685563638	04:04	08:01	0.938925285237279
SIDM00190	CP66-MEL	753546	melanoma	SKCM	MSS/MSI-L	D/F12	Adherent	NA	EUR	IBS	02:01	02:01	0.966647157607913	44:02:00	55:01:00	0.991057395432139	03:03	05:01	0.965333787888009	01:03	05:01	0.990566080201169	03:01	04:01	0.766953405760592	02:01	06:03	0.984438216378832	03:01	13:01	0.900722925438929
SIDM00857	G-361	906865	melanoma	SKCM	MSS/MSI-L	R	Adherent	Caucasian	EUR	TSI	23:01	26:01:00	0.896236360735506	38:01:00	44:03:00	0.945864787359287	04:01	12:03	0.985612968716857	02:01	03:01	0.937467198917275	04:01	04:01	0.492414251785068	02:02	03:02	0.998290410969221	04:02	07:01	0.914746824917542
SIDM00543	GAK	910932	melanoma	SKCM	MSS/MSI-L	D/F12	Adherent	NA	EAS	CHB	11:01	11:01	0.861384698513483	67:01:00	67:01:00	0.80699090847872	07:02	07:02	0.999999994777568	01:02	01:02	0.998610853267234	04:01	04:01	0.999617950154515	06:04	06:04	0.998665194613037	13:02	13:02	0.998157050718593
SIDM00129	G-MEL	1240130	melanoma	SKCM	MSS/MSI-L	D/F12	Adherent	NA	EUR	IBS	02:01	02:01	0.994979853111378	44:02:00	44:02:00	0.992745299477088	05:01	05:01	0.999999970761809	03:03	03:03	0.954318821785374	04:01	04:01	0.993765900637418	03:01	03:01	0.980997185192371	04:01	04:01	0.954681291050404
SIDM00291	HMV-II	907058	melanoma	SKCM	MSS/MSI-L	R	Adherent	NA	EAS	JPT	31:01:00	31:01:00	0.999999968796897	15:01	15:01	0.307457236548476	03:03	03:03	0.939914431522401	01:02	01:02	0.996207794096759	05:01	05:01	0.978967119435528	06:02	06:02	0.99748769966289	15:01	15:01	0.999999942466637
SIDM00662	Hs940-T	1298145	melanoma	SKCM	MSS/MSI-L	D/F12	Adherent	Caucasian	EUR	IBS	01:01	01:01	0.999858121437821	08:01	08:01	0.999999999892155	07:01	07:01	0.999997858195844	01:02	05:01	0.871536304916642	04:01	14:01	0.837469189759009	02:01	06:02	0.625544891479978	03:01	03:01	0.510745848045843
SIDM00695	HT-144	907067	melanoma	SKCM	MSS/MSI-L	R	Adherent	Caucasian	EUR	IBS	01:01	24:02:00	0.90830746640531	15:01	57:01:00	0.989275821035014	03:03	06:02	0.992462851970219	02:01	03:01	0.957757546690293	01:01	04:01	0.929249831445026	03:02	03:03	0.954597646419584	04:04	07:01	0.611427956130387
SIDM01060	IGR-1	907169	melanoma	SKCM	MSS/MSI-L	D/F12	Adherent	Caucasian	EUR	IBS	02:01	03:01	0.960091028232014	35:01:00	44:02:00	0.972292206734732	04:01	05:01	0.996050987964744	01:01	03:03	0.95510257430343	04:01	04:02	0.966134178141779	03:01	05:01	0.968377779332658	01:01	04:01	0.559865119796878
SIDM01066	IGR-37	1240153	melanoma	SKCM	MSS/MSI-L	D/F12	Adherent	Caucasian	EUR	TSI	01:01	01:01	0.960843544803129	39:01:00	39:01:00	0.725277928222352	12:03	12:03	0.997515541716575	01:02	01:02	0.999575579319213	09:01	09:01	0.406055349961236	05:02	05:02	0.999734191418102	16:01	16:01	0.940919087197789
SIDM01059	IPC-298	907171	melanoma	SKCM	MSS/MSI-L	R	Adherent	Caucasian	EUR	TSI	03:01	24:02:00	0.965214080943497	07:02	35:02:00	0.8969312490026	04:01	07:02	0.999999998860653	01:04	05:05	0.888719718118241	04:02	104:01:00	0.857376388352841	03:01	05:03	0.995622281813771	11:04	14:01	0.562349707095073
SIDM00225	IST-MEL1	907172	melanoma	SKCM	MSS/MSI-L	R	Adherent	NA	EUR	IBS	02:01	24:02:00	0.970932350496043	35:01:00	35:01:00	0.611524780095396	04:01	04:01	0.999975883478	01:04	02:01	0.970834780503285	02:01	04:01	0.942977157462353	02:02	05:03	0.997180288354443	07:01	14:01	0.966123079145447
SIDM00185	LB2518-MEL	753579	melanoma	SKCM	MSS/MSI-L	D/F12	Adherent	NA	EUR	TSI	01:01	29:02:00	0.999894653470486	08:01	44:03:00	0.993642647560491	07:01	16:01	0.995200302544751	05:01	05:05	0.994763177198276	03:01	04:01	0.715476466162733	02:01	03:01	0.999431667738179	03:01	11:01	0.625833906777762
SIDM00184	LB373-MEL-D	753581	melanoma	SKCM	MSS/MSI-L	D/F12	Adherent	NA	EUR	IBS	02:01	11:01	0.943541795708605	44:02:00	55:01:00	0.601606593047503	03:03	05:01	0.716338531706554	01:02	03:02	0.830940505953776	04:01	14:01	0.846074753951182	03:03	06:02	0.751259664895404	13:01	15:01	0.805333654593031
SIDM00149	LOXIMVI	905974	melanoma	SKCM	MSS/MSI-L	R	Semi-Adherent	Caucasian	EUR	IBS	11:01	29:02:00	0.982965129261611	07:02	44:03:00	0.99275036293206	07:02	16:01	0.999154086917861	01:02	02:01	0.999606086538428	04:01	11:01	0.987570646056688	02:02	06:02	0.997415181701682	07:01	15:01	0.998234614434461
SIDM00003	M14	905975	melanoma	SKCM	MSS/MSI-L	R	Adherent	NA	EUR	IBS	11:01	24:02:00	0.994262341727087	15:01	35:01:00	0.915707933594117	03:03	04:01	0.993894989759571	01:03	03:03	0.9235958626457	13:01	19:01	0.824741596869505	03:02	06:03	0.988975270445995	04:05	13:01	0.975731731559099
SIDM00337	MEL-HO	908124	melanoma	SKCM	MSS/MSI-L	R	Adherent	Caucasian	EUR	TSI	03:01	03:01	0.98865854918779	07:02	14:02	0.994434952247633	07:02	08:02	0.995547574169133	01:02	01:02	0.998129982096764	04:01	05:01	0.997398969717945	06:02	06:09	0.990696374734667	13:02	15:01	0.997530925343809
SIDM00336	MEL-JUSO	908125	melanoma	SKCM	MSS/MSI-L	R	Adherent	Caucasian	EUR	TSI	01:01	01:01	0.999858121437821	08:01	08:01	0.999999999892155	07:01	07:01	0.999997858195844	05:01	05:01	0.99999999836732	13:01	13:01	0.993859172834056	02:01	02:01	0.999999994678114	03:01	03:01	0.999999999999863
SIDM00545	Mewo	908128	melanoma	SKCM	MSS/MSI-L	R	Adherent	Caucasian	EUR	IBS	02:01	26:01:00	0.988164366754772	14:02	38:01:00	0.935364670965054	08:02	12:03	0.962029890619165	01:01	05:05	0.980683330192502	04:01	04:02	0.97330896248763	03:01	05:01	0.996210254976795	01:02	11:01	0.776540758055556
SIDM01242	MMAC-SF	925339	melanoma	SKCM	MSS/MSI-L	D/F12	Adherent	NA	EAS	CHB	24:02:00	33:03:00	0.854075098364692	44:03:00	54:01:00	0.770809323420211	01:02	14:03	0.659102638945861	01:03	03:03	0.620306357756145	04:01	05:01	0.987486204659295	04:01	06:01	0.963719327512055	04:05	15:02	0.992212458552362
SIDM00179	MZ2-MEL	971777	melanoma	SKCM	MSS/MSI-L	D/F12	Adherent	NA	EUR	TSI	01:01	29:02:00	0.994195184797064	37:01:00	44:03:00	0.997772516683095	06:02	16:01	0.993531399114437	01:01	01:02	0.814798336606111	04:01	04:02	0.978450868224396	05:01	06:04	0.823594605032455	01:01	13:02	0.893149970162432
SIDM00516	MZ7-mel	753596	melanoma	SKCM	MSS/MSI-L	R	Adherent	NA	EUR	IBS	03:01	26:01:00	0.931287979939269	07:02	38:01:00	0.918409238378835	07:02	12:03	0.992611683617595	03:01	05:05	0.952778857035141	03:01	04:02	0.886830973848041	03:01	03:02	0.979199052692006	04:04	11:01	0.760046340856226
SIDM01087	RPMI-7951	910903	melanoma	SKCM	MSS/MSI-L	D/F12	Adherent	Caucasian	EUR	TSI	01:01	02:01	0.983076463599806	08:01	13:02	0.999999586007878	06:02	07:01	0.999998330096631	02:01	05:01	0.999999998744	01:01	04:01	0.980821356719788	02:01	02:02	0.996094776590347	03:01	07:01	0.999999998226587
SIDM00401	RVH-421	909706	melanoma	SKCM	MSS/MSI-L	R	Adherent	Caucasian	EUR	IBS	02:01	03:01	0.989671609663726	07:02	44:02:00	0.991189135507154	05:01	07:02	0.999999985005424	01:02	03:03	0.976831471498532	04:01	09:01	0.535220498257352	03:01	06:02	0.967090552182321	04:01	15:01	0.9721664887902
SIDM01079	SH-4	909713	melanoma	SKCM	MSS/MSI-L	D/F12	Adherent	Caucasian	EUR	IBS	02:01	26:01:00	0.843218114689136	51:01:00	56:01:00	0.548788063553754	01:02	15:02	0.980804375753272	03:01	03:01	0.937112409104899	04:01	04:01	0.90671576646803	03:02	03:02	0.966902615499944	04:04	04:04	0.789577286498119
SIDM01107	SK-MEL-1	909723	melanoma	SKCM	MSS/MSI-L	D/F12	Suspension	Caucasian	EUR	IBS	26:01:00	26:01:00	0.947903094406535	35:01:00	38:01:00	0.613996379392752	04:01	12:03	0.99690288607939	03:01	03:01	0.776325517687814	02:01	04:01	0.682241830297915	03:02	03:02	0.990235225609362	04:02	04:02	0.520305605208428
SIDM00082	SK-MEL-2	905955	melanoma	SKCM	MSI-H	R	Adherent	Caucasian	EUR	IBS	03:01	26:01:00	0.962184060174996	35:01:00	38:01:00	0.586129128127147	04:01	12:03	0.996272048528735	01:03	03:03	0.21967697561661	02:01	04:01	0.808059061735702	03:01	06:03	0.391544751009539	09:01	13:01	0.213781335254347
SIDM01106	SK-MEL-24	909725	melanoma	SKCM	MSS/MSI-L	D/F12	Adherent	Caucasian	EUR	TSI	01:01	02:01	0.935743791982602	14:01	44:02:00	0.996681100623346	05:01	08:02	0.974217037580031	01:02	01:02	0.634112713064288	01:01	04:01	0.992098427577691	06:03	06:04	0.414261507252919	01:01	13:02	0.580873765998679
SIDM00081	SK-MEL-28	905954	melanoma	SKCM	MSS/MSI-L	D/F12	Adherent	Caucasian	EUR	TSI	11:01	11:01	0.817564447564986	40:01:00	40:01:00	0.978491506635784	03:04	03:04	0.999660869604319	03:01	03:01	0.926997147459726	03:01	06:01	0.36353958419329	03:02	03:02	0.955968160754558	04:04	04:04	0.794688579721129
SIDM01105	SK-MEL-3	909724	melanoma	SKCM	MSS/MSI-L	R	Adherent	Caucasian	EUR	IBS	24:02:00	24:02:00	0.949111778482647	44:03:00	51:01:00	0.974633412610927	04:01	15:02	0.67577320709644	05:05	05:05	0.974637453007357	04:02	04:02	0.97489257185336	03:01	03:01	0.98509458860122	11:01	11:01	0.321877172501165
SIDM00392	SK-MEL-30	909726	melanoma	SKCM	MSS/MSI-L	R	Adherent	Caucasian	EUR	TSI	01:01	02:01	0.992487683740179	08:01	44:02:00	0.995805440507806	05:01	07:01	0.999904161170307	01:02	05:01	0.990141269078005	04:02	05:01	0.950828869882873	02:01	06:02	0.970843058841837	03:01	15:01	0.994339882385518
SIDM01104	SK-MEL-31	909727	melanoma	SKCM	MSS/MSI-L	D/F12	Adherent	Caucasian	EUR	TSI	01:01	31:01:00	0.961982199588708	40:01:00	53:01:00	0.61311595845133	03:04	04:01	0.981731048445551	03:01	03:01	0.838440693188966	04:02	05:01	0.974082503469948	03:02	03:02	0.980326842501453	04:01	04:01	0.323303628182764
SIDM00080	SK-MEL-5	905956	melanoma	SKCM	MSS/MSI-L	D/F12	Adherent	Caucasian	EUR	IBS	02:01	11:01	0.890116247961415	07:02	40:01:00	0.981926169615533	03:04	07:02	0.998564332692436	01:03	03:01	0.915893476898544	03:01	16:01	0.649074140309761	03:02	06:03	0.983147251499667	04:01	13:01	0.53897014429467
SIDM00108	UACC-257	905977	melanoma	SKCM	MSS/MSI-L	R	Adherent	Caucasian	EUR	TSI	02:01	02:01	0.922486403450835	18:01	44:02:00	0.742628954840816	05:01	07:04	0.852044439552669	03:01	03:03	0.885081238968424	04:01	04:01	0.981011182073207	03:01	03:02	0.943387859055962	04:03	04:07	0.206385737436151
SIDM00107	UACC-62	905976	melanoma	SKCM	MSS/MSI-L	D/F12	Adherent	Caucasian	EUR	TSI	02:01	32:01:00	0.990108656386837	39:01:00	44:02:00	0.798045623168819	05:01	12:03	0.996838099764242	01:03	05:05	0.996249555149683	04:01	14:01	0.865609656315284	03:01	06:03	0.940709697435491	12:01	13:01	0.975998999480824
SIDM01000	WM-115	909784	melanoma	SKCM	MSS/MSI-L	D/F12	Adherent	Caucasian	EUR	IBS	02:01	29:02:00	0.959527616681091	13:02	44:03:00	0.995535490606094	06:02	16:01	0.997043668999322	02:01	02:01	0.999999993867345	02:01	02:01	0.741361793720863	02:02	02:02	0.993597052989141	07:01	07:01	0.999999996242038
SIDM00976	WM1552C	1299078	melanoma	SKCM	MSS/MSI-L	R	Adherent	NA	EUR	IBS	02:01	03:01	0.945891019605369	07:02	13:02	0.994858253192785	06:02	07:02	0.99999978868019	01:02	02:01	0.976590550591229	04:01	04:02	0.88862926017278	02:02	06:02	0.98619617340509	07:01	15:01	0.932179391282285
SIDM00975	WM278	1240226	melanoma	SKCM	MSS/MSI-L	R	Adherent	NA	EUR	IBS	02:01	26:01:00	0.909569705977868	13:02	38:01:00	0.936701721933274	06:02	12:03	0.994298779347082	01:03	02:01	0.752026655271375	01:01	02:01	0.776775970115454	02:02	06:03	0.823936405139334	07:01	13:01	0.74919911778467
SIDM00974	WM35	1299080	melanoma	SKCM	MSS/MSI-L	R	Adherent	NA	EUR	TSI	02:01	02:01	0.977310132666645	18:01	51:01:00	0.833977315105356	02:02	12:03	0.953184458650445	01:02	02:01	0.885289901935924	04:01	04:01	0.949628360640606	03:03	05:02	0.905481473736045	07:01	16:02	0.521909157869186
SIDM00973	WM793B	1299081	melanoma	SKCM	MSS/MSI-L	R	Adherent	Caucasian	AMR	PUR	01:01	29:01:00	0.862747292088626	35:02:00	57:01:00	0.752563585653579	04:01	06:02	0.999973657092773	05:05	05:05	0.964304259176756	04:01	04:01	0.646926964072249	03:01	03:01	0.808874523301431	11:01	11:04	0.204482277270419
SIDM00794	A388	910697	skin_other		MSS/MSI-L	D/F12	Adherent	NA	EUR	TSI	03:01	03:01	0.784966223088216	15:16	27:05:00	0.364818355669219	02:02	14:02	0.876195283965237	02:01	05:05	0.987149940537869	04:01	04:01	0.676385805861399	02:02	03:01	0.993103439014532	07:01	11:01	0.736120418097763
SIDM00995	A431	910925	skin_other		MSS/MSI-L	D/F12	Adherent	NA	EUR	TSI	03:01	03:01	0.956776167517783	07:02	07:02	0.998023352933116	07:02	07:02	0.999999997452066	05:05	05:05	0.991144075146027	15:01	15:01	0.996802922519788	03:01	03:01	0.997099057647295	11:04	11:04	0.978233915508952
SIDM00281	DJM-1	906841	skin_other		MSS/MSI-L	D/F12	Adherent	NA	EAS	JPT	11:01	31:01:00	0.990202921034084	15:01	40:02:00	0.693107492252284	03:04	04:01	0.981037854543018	03:01	04:01	0.577218201599985	05:01	13:01	0.951569845547397	03:02	03:02	0.883228500468711	04:06	08:02	0.372113791326463
SIDM00828	HT-1080	907064	fibrosarcoma		MSS/MSI-L	D/F12	Adherent	Caucasian	EUR	TSI	31:01:00	68:01:00	0.969803278137964	27:02:00	27:05:00	0.609599871781026	02:02	02:02	0.99971748422218	03:03	05:01	0.958430972385964	03:01	04:01	0.876671705666689	02:01	03:01	0.972063224266358	03:01	04:07	0.753409854222549
SIDM01175	SW684	909754	fibrosarcoma		MSS/MSI-L	D/F12	Adherent	NA	AMR	PUR	02:01	02:01	0.999999762645268	57:01:00	57:01:00	0.996231807975352	06:02	06:02	0.999999957768166	03:03	03:03	0.954318821785374	04:01	04:01	0.993765900637418	03:01	03:01	0.980997185192371	04:01	04:01	0.954681291050404
SIDM00798	A204	910784	rhabdomyosarcoma		MSS/MSI-L	R	Adherent	Caucasian	EUR	TSI	01:01	02:01	0.984291625417957	15:01	18:01	0.952065583891257	03:04	07:01	0.984742356121998	03:01	03:01	0.898733072634203	03:01	04:01	0.57435229332077	03:02	03:02	0.975968197140055	04:01	04:04	0.482283256650993
SIDM00848	A673	684052	rhabdomyosarcoma		MSS/MSI-L	D/F12	Adherent	Caucasian	EUR	IBS	01:01	02:01	0.967573206384765	07:02	07:02	0.94725772114598	07:02	07:02	0.998766490457927	01:02	03:01	0.954314020548594	04:01	04:02	0.970922769761244	03:02	06:02	0.953785810048553	04:04	15:01	0.612580413315038
SIDM00552	KYM-1	1240166	rhabdomyosarcoma		MSS/MSI-L	D/F12	Adherent	Asian	EAS	JPT	11:01	26:01:00	0.575951397404778	35:01:00	40:02:00	0.546112579388077	03:03	03:04	0.929688247925393	03:01	03:01	0.43895464590952	05:01	09:01	0.927651113579455	03:02	03:03	0.883846556838983	04:03	09:01	0.488123148631219
SIDM00847	RD	909264	rhabdomyosarcoma		MSS/MSI-L	D/F12	Adherent	Caucasian	EUR	IBS	01:01	01:01	0.995165268314208	37:01:00	37:01:00	0.998496165444723	06:02	06:02	0.99999999569943	05:01	05:01	0.999999999686071	01:01	01:01	0.999999966896419	02:01	02:01	0.999999999847821	03:01	03:01	0.999999999999867
SIDM00427	RH-1	971773	rhabdomyosarcoma		MSS/MSI-L	R	Adherent	NA	EUR	IBS	02:01	02:01	0.978816229052208	27:05:00	44:03:00	0.99512660486509	01:02	16:01	0.998321409846937	01:01	02:01	0.985047723060313	03:01	04:01	0.742870653514113	03:03	05:01	0.878758060201451	01:01	07:01	0.757790067849565
SIDM00454	RH-18	971774	rhabdomyosarcoma		MSS/MSI-L	R	Adherent	NA	AFR	GWD	02:01	02:01	0.739921566971617	35:01:00	35:01:00	0.561750320207256	04:01	04:01	0.941727999686375	03:03	03:03	0.336625490245078	06:02	06:02	0.609636643145638	02:01	02:01	0.23494489132786	07:01	07:01	0.204952436159239
SIDM00426	RH-41	1240210	rhabdomyosarcoma		MSS/MSI-L	R	Adherent	Caucasian	EUR	IBS	68:01:00	68:01:00	0.962326736683289	40:01:00	40:01:00	0.976724273803194	03:04	03:04	0.999594262582011	03:01	03:01	0.926997147459726	03:01	06:01	0.36353958419329	03:02	03:02	0.955968160754558	04:04	04:04	0.794688579721129
SIDM01095	SJRH30	909716	rhabdomyosarcoma		MSS/MSI-L	R	Adherent	Caucasian	EUR	IBS	11:01	11:01	0.996789300452829	35:01:00	35:01:00	0.716052053016079	04:01	04:01	0.999999997696648	05:05	05:05	0.986876275119095	04:01	19:01	0.979418441138688	03:01	03:01	0.993971304093202	11:01	11:01	0.394402813333686
SIDM01173	TE-441-T	924248	rhabdomyosarcoma		MSS/MSI-L	D/F12	Adherent	African	AFR	GWD	02:01	03:01	0.412879307674268	15:03	58:02:00	0.773841043462	02:02	06:02	0.496656711447956	01:02	03:03	0.407321971496146	01:01	18:01	0.466544767908648	02:02	05:01	0.28543167144709	07:01	15:03	0.236618034027486
SIDM00855	G-402	907298	soft_tissue_other		MSS/MSI-L	R	Adherent	Caucasian	EUR	IBS	01:01	24:02:00	0.986767361717278	07:02	08:01	0.991241054804454	07:01	07:02	0.999994594156445	01:02	01:02	0.634725989210229	02:01	10:01	0.753396042084508	05:01	06:02	0.970005143199598	15:01	15:01	0.835182720204819
SIDM00853	GCT	906999	soft_tissue_other		MSS/MSI-L	R	Adherent	Caucasian	EUR	TSI	01:01	23:01	0.999916290558255	08:01	15:17	0.999999996611354	07:01	07:01	0.999998928696069	03:01	05:01	0.982373885511537	01:01	02:01	0.969801600549678	02:01	03:02	0.999800859583275	03:01	04:04	0.974054551861527
SIDM00299	MFH-ino	925343	soft_tissue_other		MSS/MSI-L	D/F12	Adherent	NA	EAS	CHB	11:01	24:02:00	0.780833249557426	15:01	40:01:00	0.762800227759685	04:01	04:01	0.998332013079373	03:01	03:03	0.754592791571269	02:01	02:02	0.833640190054433	03:02	04:01	0.937624004538445	04:05	04:06	0.421919993861733
SIDM01109	SK-LMS-1	909720	soft_tissue_other		MSS/MSI-L	D/F12	Adherent	Caucasian	EUR	TSI	02:01	32:01:00	0.789848388477951	07:02	51:01:00	0.968102674494671	07:02	15:02	0.893781108202597	01:02	01:02	0.999273432555503	02:01	04:01	0.949661828604869	06:02	06:02	0.994792281869171	15:01	15:01	0.995993289970983
SIDM01113	SK-UT-1	909732	soft_tissue_other		MSI-H	D/F12	Adherent	Caucasian	EUR	TSI	02:01	03:01	0.960661227864673	44:02:00	55:01:00	0.436040962315147	01:02	05:01	0.999877992605065	01:01	03:01	0.918377579284636	04:01	04:02	0.97273806290654	03:02	05:01	0.987654033415537	01:01	04:01	0.344439905763569
SIDM01159	SW872	909756	soft_tissue_other		MSS/MSI-L	D/F12	Adherent	NA	EUR	TSI	02:01	02:01	0.983267748871317	27:05:00	40:01:00	0.994048109706119	01:02	03:04	0.972168368898068	04:01	05:05	0.816777747005138	02:01	02:01	0.977480040197107	03:01	04:02	0.892541114234502	08:01	13:03	0.589752440776804
SIDM01161	SW982	909759	soft_tissue_other		MSS/MSI-L	D/F12	Adherent	NA	EUR	TSI	02:01	02:01	0.830431299318074	07:02	49:01:00	0.994013359318997	07:01	07:02	0.999999998694226	01:02	05:05	0.936487950949619	04:01	04:02	0.732936280609983	03:01	06:02	0.591298052165822	11:02	15:01	0.699436851843677
SIDM01179	VA-ES-BJ	688121	soft_tissue_other		MSS/MSI-L	D/F12	Adherent	NA	EUR	TSI	01:01	01:01	0.997704380924888	08:01	57:01:00	0.999999999318818	06:02	07:01	0.999998032834737	05:01	05:05	0.997836789481735	03:01	04:01	0.892444717756758	02:01	03:01	0.999935981091115	03:01	13:03	0.999999791578369
SIDM00997	8305C	906795	thyroid	THCA	MSS/MSI-L	R	Adherent	Asian	EAS	CHB	11:01	11:01	0.765026454151303	15:01	54:01:00	0.752604470161009	01:02	04:01	0.99365358777424	03:01	03:03	0.667177227771973	02:01	05:01	0.902014217198982	03:02	04:01	0.963291645162057	04:05	04:06	0.485992416380915
SIDM00996	8505C	924102	thyroid	THCA	MSS/MSI-L	R	Adherent	Asian	EAS	JPT	02:01	26:01:00	0.748437089905292	39:01:00	51:01:00	0.706501895582652	07:02	15:02	0.966352281118795	01:02	03:01	0.964197348494436	05:01	05:01	0.653915599561891	03:02	06:02	0.972631671108152	04:03	15:01	0.444232187665069
SIDM00491	ASH-3	1290722	thyroid	THCA	MSS/MSI-L	D/F12	Adherent	NA	EAS	JPT	24:02:00	26:01:00	0.591107098148042	07:02	52:01:00	0.999184279697809	07:02	12:02	0.999999973692207	01:01	01:03	0.978595046262746	02:01	09:01	0.839556286339151	05:01	06:01	0.999750497218996	01:01	15:02	0.999106830743335
SIDM00992	BCPAP	924104	thyroid	THCA	MSS/MSI-L	R	Adherent	Caucasian	EUR	IBS	02:01	33:01:00	0.796599526434479	18:01	35:01:00	0.455142332201558	04:01	07:01	0.999995751030854	01:03	01:04	0.466514074076873	03:01	04:02	0.807122931737138	05:03	06:03	0.606539425699696	13:01	14:01	0.920193117788165
SIDM00987	BHT-101	906696	thyroid	THCA	MSS/MSI-L	D/F12	Adherent	Caucasian	EUR	TSI	02:01	02:01	0.975040176784847	18:01	44:02:00	0.857938660728657	07:01	07:04	0.999985485286017	05:01	05:05	0.981650565643598	02:01	04:01	0.693411639496982	02:01	03:01	0.988898528796277	03:01	11:04	0.833669218443736
SIDM00931	CAL-62	906828	thyroid	THCA	MSS/MSI-L	D/F12	Adherent	Caucasian	EUR	IBS	02:01	69:01:00	0.725005926727649	35:02:00	44:03:00	0.795751508359669	04:01	16:01	0.936586128609823	02:01	05:05	0.993094876158999	04:01	11:01	0.982582704564872	02:02	03:01	0.998971456335823	07:01	11:01	0.600407206196865
SIDM01248	CGTH-W-1	910568	thyroid	THCA	MSS/MSI-L	R	Adherent	Caucasian	EUR	TSI	02:01	02:01	0.989297927213861	51:01:00	51:01:00	0.985997859149235	15:02	15:02	0.874350734385965	01:02	01:02	0.999177584397091	04:01	04:01	0.997308854091754	06:02	06:02	0.994887725036806	15:01	15:01	0.996481102341757
SIDM00213	FTC-133	906864	thyroid	THCA	MSS/MSI-L	D/F12	Adherent	Caucasian	EUR	IBS	03:01	03:01	0.946600808438617	07:02	07:02	0.984073697000613	07:02	07:02	0.999777382594645	05:01	05:01	0.999999858427439	04:02	04:02	0.944335663034717	02:01	02:01	0.997754320289361	03:01	03:01	0.999999907829982
SIDM00496	HTC-C3	924151	thyroid	THCA	MSS/MSI-L	D/F12	Adherent	NA	EAS	JPT	24:02:00	24:02:00	0.902089493336327	52:01:00	54:01:00	0.803088621180897	01:02	12:02	0.958844334108586	01:03	05:08	0.777591312268935	02:01	09:01	0.938561196711585	03:01	06:01	0.96160716799696	12:01	15:02	0.919547755895604
SIDM00600	IHH-4	1240154	thyroid	THCA	MSS/MSI-L	D/F12	Semi-Adherent	NA	EAS	JPT	02:01	26:01:00	0.340089449109527	15:01	46:01:00	0.379491351766887	01:02	03:03	0.889370083258292	01:03	03:01	0.959886245063284	02:01	05:01	0.963799051128733	03:02	06:01	0.999435220099663	04:03	08:03	0.376226914633307
SIDM00056	K5	924238	thyroid	THCA	MSS/MSI-L	D/F12	Adherent	NA	EUR	TSI	03:01	24:02:00	0.862649948805004	13:02	35:01:00	0.561520094063781	04:01	06:02	0.922140911538622	01:02	02:01	0.64592261338218	04:01	17:01	0.980997456873909	02:02	05:02	0.463727222113062	07:01	16:01	0.590347296994925
SIDM00442	ML-1	1240178	thyroid	THCA	MSS/MSI-L	D/F12	Adherent	Caucasian	EUR	IBS	68:01:00	68:01:00	0.995686497446671	07:02	07:02	0.987986979332466	07:02	07:02	0.999999996440356	01:02	01:02	0.999177584397091	04:01	04:01	0.997014450796399	06:02	06:02	0.994887725036806	15:01	15:01	0.996481102341757
SIDM00218	RO82-W-1	930083	thyroid	THCA	MSS/MSI-L	D/F12	Adherent	NA	EUR	TSI	11:01	11:01	0.972001544714842	52:01:00	52:01:00	0.999999999841717	12:02	12:02	0.999999997135641	01:03	01:03	0.999014512233712	17:01	17:01	0.970349793971473	06:01	06:01	0.999999982018134	15:02	15:02	0.999999999875089
SIDM00484	TT	930299	thyroid	THCA	MSS/MSI-L	D/F12	Adherent	NA	EUR	TSI	02:01	03:01	0.875132164869134	18:01	51:01:00	0.771312589991863	12:03	14:02	0.940988621182351	03:03	05:05	0.705443346020041	04:01	04:02	0.96263755059759	03:01	03:01	0.878876145547384	04:01	11:01	0.191773555886338
SIDM00418	TT2609-C02	1240223	thyroid	THCA	MSS/MSI-L	R	Adherent	Caucasian	EUR	TSI	03:01	24:02:00	0.931296259927232	15:01	51:01:00	0.773435293561405	02:02	03:03	0.982790250673939	01:03	05:01	0.997161297803592	01:01	05:01	0.993421514357406	02:01	06:03	0.999795987185729	03:01	13:01	0.979890251343052
SIDM00807	5637	687452	Bladder	BLCA	MSS/MSI-L	R	Adherent	Asian	EAS	CHB	11:01	68:01:00	0.272893759138119	13:02	55:02:00	0.120056336138253	01:02	06:02	0.142561867648638	01:01	03:02	0.617562276062894	04:01	05:01	0.52704940518956	03:03	05:01	0.712306360224276	01:02	09:01	0.513019023373305
SIDM00999	639-V	906798	Bladder	BLCA	MSS/MSI-L	D/F12	Adherent	Caucasian	EUR	IBS	01:01	02:01	0.994407068420691	44:02:00	57:01:00	0.99676464872385	05:01	06:02	0.999999896756112	02:01	05:05	0.989359735601902	04:01	04:01	0.59988815626302	03:01	03:03	0.997775542147194	07:01	11:01	0.745325910656664
SIDM00983	647-V	906797	Bladder	BLCA	MSS/MSI-L	D/F12	Adherent	Caucasian	EUR	TSI	02:01	02:01	0.974744330718373	27:05:00	40:01:00	0.902178812955435	02:02	03:04	0.984418999636027	03:01	03:01	0.478370334050529	03:01	04:01	0.633922047267659	03:01	03:02	0.687026483932392	04:03	04:04	0.331694164549745
SIDM00989	BFTC-905	910926	Bladder	BLCA	MSS/MSI-L	D/F12	Adherent	Asian	EAS	CHB	02:07	24:02:00	0.925513973569978	27:04:00	40:01:00	0.959465477123822	07:02	12:02	0.989513538217363	01:03	04:01	0.897724258618532	05:01	05:01	0.982573420861484	04:02	06:01	0.992410287069209	08:02	08:03	0.902155673662532
SIDM00936	CAL-29	1290730	Bladder	BLCA	MSS/MSI-L	D/F12	Adherent	Caucasian	EUR	IBS	03:01	23:01	0.978112463274733	49:01:00	51:01:00	0.840664489218975	07:01	12:03	0.959548510434601	01:01	05:05	0.971515658948229	04:01	14:01	0.529203648691048	03:01	05:01	0.991120352425108	01:01	11:01	0.486403680158735
SIDM00970	DSH1	753552	Bladder	BLCA	MSS/MSI-L	R	Adherent	NA	EAS	JPT	02:06	33:03:00	0.818844973667554	40:06:00	44:03:00	0.92465890111227	08:01	14:03	0.829927125691952	01:02	01:04	0.763801687985301	04:01	04:02	0.835932834324865	05:03	06:04	0.996732855741167	13:02	14:05	0.474848764275791
SIDM00676	HT-1197	907065	Bladder	BLCA	MSS/MSI-L	D/F12	Adherent	Caucasian	EUR	TSI	02:01	68:02:00	0.789089892948457	14:02	44:02:00	0.967494001177935	05:01	08:02	0.958972688279802	03:03	05:05	0.900996658108602	02:01	04:01	0.961282323749601	03:01	03:01	0.962114780212737	04:01	13:03	0.915781573384375
SIDM00678	HT-1376	907066	Bladder	BLCA	MSS/MSI-L	D/F12	Adherent	Caucasian	EUR	IBS	24:02:00	24:02:00	0.98246161915302	15:01	15:01	0.992511251999252	03:03	03:03	0.989364942009939	01:03	01:03	0.999800022140538	19:01	19:01	0.999999899414478	06:03	06:03	0.996740242806221	13:01	13:01	0.999999999999429
SIDM00693	J82	753566	Bladder	BLCA	MSS/MSI-L	D/F12	Adherent	Caucasian	EUR	IBS	02:01	32:01:00	0.942465074123313	44:02:00	51:01:00	0.880468145440782	05:01	15:02	0.892944918345445	05:01	05:01	0.871388324236573	03:01	03:01	0.748737254816603	02:01	02:01	0.751539502349297	03:01	03:01	0.808207956377724
SIDM01033	KU-19-19	907312	Bladder	BLCA	MSS/MSI-L	R	Adherent	Asian	EAS	JPT	31:01:00	33:03:00	0.985243098260471	15:01	37:01:00	0.743945320384087	03:03	06:02	0.953212135784516	01:02	01:02	0.970433119841663	02:01	05:01	0.944532041569031	06:02	06:02	0.904855304762392	15:01	15:01	0.862943574491431
SIDM00181	LB831-BLC	753584	Bladder	BLCA	MSS/MSI-L	D/F12	Adherent	NA	EUR	IBS	03:01	24:02:00	0.801464095363578	44:03:00	49:01:00	0.989122658492207	04:01	07:01	0.985604302108382	01:01	02:01	0.995886703902411	04:01	10:01	0.97351764906752	02:02	05:01	0.998574938327244	01:01	07:01	0.962534151897024
SIDM00402	RT-112	909704	Bladder	BLCA	MSS/MSI-L	R	Adherent	Caucasian	EUR	IBS	26:01:00	26:01:00	0.8718817582028	27:05:00	27:05:00	0.997590788535323	01:02	01:02	0.999619983828396	01:01	01:01	0.998878537506989	01:01	01:01	0.999999708136603	05:01	05:01	0.999999999586144	01:01	01:01	0.996516016895654
SIDM01085	RT4	687455	Bladder	BLCA	MSS/MSI-L	D/F12	Adherent	Caucasian	EUR	TSI	02:01	03:01	0.976493839616021	44:02:00	44:02:00	0.999999996360139	05:01	05:01	0.997877044165022	01:02	03:03	0.446128712990639	04:01	04:01	0.977622362026623	03:01	06:09	0.255645233999457	04:01	13:02	0.157988955903373
SIDM00420	SW1710	909749	Bladder	BLCA	MSS/MSI-L	D/F12	Adherent	Caucasian	EUR	IBS	02:01	24:02:00	0.96601914579232	07:02	44:02:00	0.982261926882724	05:01	07:02	0.999415433955691	03:01	03:03	0.754982014955458	04:01	15:01	0.606246107631847	03:01	03:02	0.848358376317711	04:01	04:03	0.428287429029945
SIDM01160	SW780	687457	Bladder	BLCA	MSS/MSI-L	D/F12	Adherent	Caucasian	EUR	TSI	03:01	23:01	0.99422044782188	07:02	41:02:00	0.974527228289002	07:02	17:01	0.786802418969223	01:02	05:05	0.981266708969988	01:01	01:01	0.98700861155054	03:01	06:02	0.987402504722716	11:01	15:01	0.480630251789045
SIDM01184	T-24	724812	Bladder	BLCA	MSS/MSI-L	D/F12	Adherent	Caucasian	EUR	IBS	01:01	01:01	0.995165268314208	18:01	18:01	0.999999999047257	05:01	05:01	0.999999548238075	05:01	05:01	0.999999999999287	04:01	04:01	0.995491146249619	02:01	02:01	0.933558168492438	03:01	03:01	0.999999994136564
SIDM01190	TCCSUP	687459	Bladder	BLCA	MSS/MSI-L	D/F12	Adherent	Caucasian	EUR	IBS	02:01	03:01	0.962519913475515	07:02	44:02:00	0.989838383069581	05:01	07:02	0.999999983205992	01:02	03:03	0.941434220870689	01:01	04:01	0.992283326956354	03:01	06:04	0.982637276905412	04:01	13:02	0.933672950991721
SIDM01182	UM-UC-3	724838	Bladder	BLCA	MSS/MSI-L	D/F12	Adherent	Caucasian	EUR	IBS	02:01	33:01:00	0.948950351466087	07:02	14:02	0.995006343491678	07:02	08:02	0.999995855817807	01:02	01:02	0.999005729665888	03:01	03:01	0.477924312746782	06:02	06:02	0.990272025527454	15:01	15:01	0.996659354992663
SIDM00414	VM-CUB-1	909780	Bladder	BLCA	MSS/MSI-L	D/F12	Adherent	Caucasian	EUR	TSI	01:01	26:01:00	0.919847659276102	08:01	27:05:00	0.611193770486563	01:02	07:01	0.868981985420736	01:01	05:01	0.895669244527401	01:01	02:01	0.465442903878565	02:01	05:01	0.842391579444572	01:01	03:01	0.83416013786128
SIDM00889	C-33-A	687505	cervix	CESC	MSI-H	D/F12	Adherent	NA	EUR	IBS	02:01	11:01	0.966817220232255	07:02	44:02:00	0.991545618371862	05:01	07:02	0.99999967188646	01:03	05:05	0.997872544399397	02:01	04:02	0.958180555266047	03:01	06:03	0.999690224534332	12:01	13:01	0.9867208240677
SIDM00905	C-4-I	687506	cervix	CESC	MSS/MSI-L	D/F12	Adherent	NA	EUR	TSI	32:01:00	32:01:00	0.998966652320481	07:02	07:02	0.98708902710182	07:02	07:02	0.999999999999811	04:01	04:01	0.98470968030067	03:01	03:01	0.689571189753346	04:02	04:02	0.999999998982124	08:01	08:01	0.996325772160851
SIDM00935	CAL-39	924107	cervix	CESC	MSS/MSI-L	D/F12	Adherent	NA	EUR	IBS	01:01	02:01	0.939904939875518	18:01	44:02:00	0.968519259611435	05:01	08:02	0.669774572312267	01:03	05:05	0.803936232439252	04:01	04:01	0.74725508181351	03:01	06:03	0.74326807981218	12:01	13:01	0.73145464936133
SIDM00923	Ca-Ski	906824	cervix	CESC	MSS/MSI-L	R	Adherent	NA	EUR	IBS	02:01	03:01	0.951163132580571	07:02	37:01:00	0.795143486908442	07:02	07:02	0.999626328267582	01:02	04:01	0.992854661584429	04:01	04:01	0.829981003576454	04:02	06:02	0.997111857375108	08:01	15:01	0.996736855677669
SIDM00864	DoTc2-4510	906843	cervix	CESC	MSS/MSI-L	D/F12	Adherent	NA	EUR	IBS	03:01	03:01	0.977240902302447	55:01:00	55:01:00	0.999999978817505	03:03	03:03	0.985062496670231	05:01	05:01	0.999999999686085	10:01	10:01	0.92055635810768	02:01	02:01	0.999999999847825	03:01	03:01	0.999999999999867
SIDM00846	HeLa	1298134	cervix	CESC	MSS/MSI-L	D/F12	Adherent	NA	AFR	GWD	68:02:00	68:02:00	0.912531429580592	15:03	15:03	0.240690015570428	12:03	12:03	0.631428861438044	01:01	01:01	0.766122724146574	01:01	01:01	0.887006616711346	05:01	05:01	0.948601086052267	01:02	01:02	0.887181285342075
SIDM00679	HT-3	907068	cervix	CESC	MSS/MSI-L	R	Adherent	NA	EUR	IBS	01:01	03:01	0.989230315500157	27:05:00	52:01:00	0.979479336354191	02:02	12:02	0.999999990397362	01:03	04:01	0.990655268828601	03:01	03:01	0.50268243863452	04:02	06:01	0.999999991405339	08:01	15:02	0.991744360326715
SIDM00627	ME-180	687514	cervix	CESC	MSS/MSI-L	D/F12	Adherent	NA	EUR	IBS	01:01	32:01:00	0.977857622904971	08:01	44:02:00	0.989329265979352	05:01	07:01	0.999867475725642	03:02	03:03	0.63567754091301	04:01	04:01	0.552597855494402	03:01	03:03	0.725852961961671	04:01	09:01	0.495103751915048
SIDM00638	MS751	1240179	cervix	CESC	MSS/MSI-L	D/F12	Adherent	NA	EUR	TSI	02:01	24:02:00	0.977911594101864	35:03:00	40:01:00	0.398378869656878	03:04	12:03	0.935212826799535	03:01	05:05	0.7932075019055	04:01	04:02	0.96994364901783	03:01	03:02	0.973531701620212	04:04	11:01	0.530080196892313
SIDM01093	SiHa	930297	cervix	CESC	MSS/MSI-L	D/F12	Adherent	NA	EAS	JPT	24:02:00	24:02:00	0.92430198799378	40:02:00	40:02:00	0.61659705000908	03:04	03:04	0.66626192059569	01:03	01:03	0.963883478698141	09:01	09:01	0.980805857881164	06:01	06:01	0.999695301864582	15:02	15:02	0.999999994655679
SIDM00394	SISO	1240212	cervix	CESC	MSS/MSI-L	R	Adherent	NA	EAS	CHB	24:02:00	24:02:00	0.943671711432296	07:02	52:01:00	0.779421853278645	07:02	12:02	0.885656017127072	01:01	01:03	0.961240062357246	02:01	04:02	0.806185798761778	05:01	06:01	0.993170923027366	01:01	15:02	0.986309593210374
SIDM00381	SKG-IIIa	930298	cervix	CESC	MSS/MSI-L	D/F12	Adherent	NA	EAS	JPT	24:02:00	24:02:00	0.884903845111602	40:02:00	52:01:00	0.303080880023235	01:02	12:02	0.967907705248394	03:02	03:02	0.214645537542758	03:01	03:01	0.411851816644176	03:01	03:03	0.486893662079943	09:01	15:02	0.416736121684876
SIDM01174	SW756	724839	cervix	CESC	MSS/MSI-L	D/F12	Adherent	NA	AMR	PUR	01:01	68:01:00	0.67489827387206	08:01	44:02:00	0.915755946514622	07:01	07:04	0.603613352118588	05:01	05:05	0.973649257320994	01:01	06:01	0.449327888546656	02:01	03:01	0.979230446317242	03:01	11:01	0.517037192551468
SIDM00234	TC-YIK	946357	cervix		MSS/MSI-L	R	Suspension	NA	EAS	JPT	02:01	24:02:00	0.749769792372186	13:01	48:01:00	0.866208219772173	03:04	08:01	0.679250675771568	03:01	03:02	0.654193800221266	02:01	02:01	0.873300892667942	03:02	03:03	0.995285197476668	04:03	09:01	0.459670087454903
SIDM00901	AN3-CA	910781	endometrium	UCEC	MSI-H	D/F12	Adherent	Caucasian	EUR	TSI	03:01	03:01	0.958476701316225	44:02:00	57:01:00	0.992351986866051	05:01	06:02	0.976638461784453	01:02	03:01	0.903773781786139	05:01	13:01	0.907681016054358	03:02	05:02	0.986109027878834	04:01	16:01	0.370058384760107
SIDM00142	COLO-684	910691	endometrium	UCEC	MSI-H	R	Suspension	Caucasian	EUR	IBS	02:01	11:01	0.941973874747792	07:02	45:01:00	0.368404413910643	04:01	16:01	0.859681506126055	01:02	01:02	0.564657937891322	03:01	04:01	0.69426800068617	06:02	06:09	0.230401083180389	13:02	15:01	0.519901486100097
SIDM01045	EN	1240127	endometrium	UCEC	MSS/MSI-L	R	Adherent	Asian	EAS	JPT	24:02:00	26:01:00	0.742996124305057	35:01:00	54:01:00	0.42555336904656	01:02	03:03	0.547710233170968	03:01	03:03	0.393952241734789	03:01	05:01	0.328912460981542	04:01	04:02	0.526729554181626	04:05	04:05	0.357708817708714
SIDM01043	ESS-1	907000	endometrium		MSS/MSI-L	R	Adherent	Caucasian	EUR	IBS	02:01	03:01	0.950284538050079	35:01:00	57:01:00	0.9924798777968	04:01	06:02	0.999987901984613	01:01	01:04	0.902611048576289	04:02	16:01	0.94824558448855	05:01	05:03	0.999820857438613	01:01	14:01	0.873608935928913
SIDM00596	HEC-1	907051	endometrium	UCEC	MSI-H	D/F12	Adherent	NA	EAS	JPT	26:01:00	26:01:00	0.985663575732463	35:01:00	40:06:00	0.270526430593209	03:03	03:04	0.858220774452323	03:02	03:03	0.446653173225835	03:01	05:01	0.2939686267044	03:03	04:01	0.928145879110575	04:05	09:01	0.98436882598219
SIDM00686	KLE	924187	endometrium	UCEC	MSS/MSI-L	D/F12	Adherent	Caucasian	EUR	IBS	02:01	24:02:00	0.946792154228496	35:02:00	50:01:00	0.897894065868843	04:01	06:02	0.999872872177788	03:03	05:05	0.891613672750415	04:01	04:02	0.938744609927571	03:01	03:01	0.89137572455851	04:08	11:01	0.283573709542369
SIDM00335	MFE-280	908129	endometrium	UCEC	MSS/MSI-L	D/F12	Adherent	Caucasian	EUR	IBS	02:01	31:01:00	0.989429086639646	07:02	51:01:00	0.973966490330059	07:02	12:03	0.985838158213823	01:02	05:05	0.994890860414859	04:01	04:01	0.815268448429177	03:01	06:02	0.991473033317086	11:01	15:01	0.606505961208664
SIDM00334	MFE-296	908130	endometrium	UCEC	MSI-H	D/F12	Adherent	Caucasian	EUR	IBS	32:01:00	32:01:00	0.999999871271553	08:01	40:02:00	0.634964313671063	07:01	15:02	0.974616152575899	01:04	05:01	0.899590482386827	01:01	04:01	0.997762449385133	02:01	05:03	0.999967442223633	03:01	14:01	0.92887723630186
SIDM00333	MFE-319	1240174	endometrium	UCEC	MSI-H	D/F12	Adherent	Caucasian	EUR	TSI	01:01	03:01	0.982668340113171	07:02	08:01	0.991324192176773	07:01	07:02	0.999998926882115	01:02	05:01	0.999574105890719	03:01	04:01	0.658636671286729	02:01	06:02	0.996723685774747	03:01	15:01	0.998654290915525
SIDM00373	SNG-M	909735	endometrium	UCEC	MSI-H	D/F12	Adherent	Asian	EAS	JPT	11:01	26:01:00	0.637288903626941	51:01:00	54:01:00	0.474171908394298	01:02	03:04	0.980190282489522	01:03	01:04	0.495255270183782	02:01	02:01	0.882008490796222	05:02	06:01	0.908348959751357	08:03	14:01	0.599708971115659
SIDM00210	A2780	906804	ovary	UNABLE TO CLASSIFY	MSS/MSI-L	R	Semi-Adherent	African	AFR	GWD	03:01	03:01	0.981146255967741	15:03	49:01:00	0.480818136146919	02:02	07:01	0.592121499336279	01:01	05:05	0.300849792341177	02:01	34:01:00	0.302525729629818	03:01	05:01	0.591112860456412	01:02	11:02	0.348544066268221
SIDM00918	Caov-4	949090	ovary	OV	MSS/MSI-L	D/F12	Adherent	Caucasian	EUR	IBS	01:01	02:01	0.859745163148614	08:01	15:01	0.9975122487147	03:04	07:01	0.998868414440014	03:01	05:01	0.945333358801857	03:01	04:01	0.645325323938747	02:01	03:02	0.970556033128632	03:01	04:01	0.496588024888912
SIDM01052	EFO-21	911905	ovary	OV	MSS/MSI-L	R	Adherent	Caucasian	EUR	IBS	26:01:00	32:01:00	0.968154581608811	07:02	14:01	0.99301914271091	07:02	08:02	0.989587547813967	01:02	02:01	0.998396758991187	04:01	04:01	0.888043938932422	02:02	06:02	0.922324822284953	07:01	15:01	0.999694751954983
SIDM01051	EFO-27	906852	ovary		MSI-H	R	Adherent	Caucasian	EUR	IBS	02:01	03:01	0.957774566626814	35:01:00	40:01:00	0.74915533411392	03:04	04:01	0.999769098336694	01:01	01:02	0.990936212605353	03:01	03:01	0.753043454827753	05:01	06:04	0.989545940741936	01:01	13:02	0.9866386494043
SIDM00861	ES-2	1240128	ovary		MSS/MSI-L	R	Adherent	Caucasian	EUR	TSI	03:01	68:02:00	0.664805745858437	14:02	41:01:00	0.777901803218595	07:01	08:02	0.589243244215766	01:01	05:05	0.964941720056157	02:01	04:01	0.963031911323577	03:01	05:01	0.999365791745962	01:02	11:01	0.519264545282108
SIDM01040	FU-OV-1	1240129	ovary	OV	MSS/MSI-L	D/F12	Adherent	Asian	EAS	JPT	02:01	24:02:00	0.812030553798452	51:01:00	52:01:00	0.992717261411565	12:02	14:02	0.996894137705743	01:03	03:03	0.68682705409658	05:01	09:01	0.97459237516594	04:01	06:01	0.805781132191825	04:05	15:02	0.846499576811848
SIDM00151	IGROV-1	905968	ovary	OV	MSI-H	R	Adherent	Caucasian	EUR	TSI	24:02:00	33:01:00	0.914004356810601	49:01:00	49:01:00	0.999716742407298	07:01	07:01	0.999999997924575	05:05	05:05	0.982713008164953	02:01	05:01	0.942736387624086	03:01	03:01	0.522869695272911	11:02	11:04	0.763504828350665
SIDM00305	JHOS-2	1479995	ovary	OV	MSS/MSI-L	D/F12	Adherent	Asian	EAS	JPT	11:01	26:01:00	0.534645243362341	51:01:00	54:01:00	0.591339050409951	01:02	15:02	0.883002433747499	01:03	03:01	0.961868221294186	02:01	02:01	0.889008322458597	03:02	06:01	0.999627986095781	04:06	08:03	0.556659206754605
SIDM00304	JHOS-3	1480358	ovary	OV	MSS/MSI-L	D/F12	Adherent	NA	EAS	JPT	24:02:00	24:02:00	0.986401086232314	40:01:00	40:01:00	0.999974674972035	03:04	03:04	0.795825572473503	05:05	05:05	0.629795647766039	05:01	05:01	0.984726513040355	03:01	03:01	0.98597019664035	11:01	11:01	0.685640003239908
SIDM00303	JHOS-4	1480359	ovary	OV	MSS/MSI-L	D/F12	Adherent	Asian	EAS	JPT	24:02:00	33:03:00	0.980333581322394	44:03:00	52:01:00	0.993009993746229	12:02	14:03	0.981069453300432	01:02	01:03	0.979597626111525	04:01	09:01	0.981854304403844	06:01	06:04	0.999175057712821	13:02	15:02	0.99989132778287
SIDM00302	KGN	924186	ovary		MSS/MSI-L	D/F12	Adherent	NA	EAS	JPT	24:02:00	24:02:00	0.808443366317281	40:02:00	54:01:00	0.786441359398046	01:02	03:03	0.823188715501019	03:02	03:03	0.360738830218137	03:01	05:01	0.357893087030839	03:03	04:01	0.536441371615784	04:05	11:01	0.447612514117143
SIDM00554	KURAMOCHI	909975	ovary	UNABLE TO CLASSIFY	MSS/MSI-L	R	Adherent	Asian	EAS	JPT	26:01:00	26:01:00	0.372635930885806	40:06:00	40:06:00	0.990518628338954	08:01	08:01	0.967904000523033	03:01	03:01	0.516136582587678	02:01	05:01	0.973136154729722	03:02	03:02	0.950354244560543	04:03	08:02	0.298195285548607
SIDM00481	OAW-28	946360	ovary	OV	MSS/MSI-L	D/F12	Adherent	Caucasian	EUR	IBS	01:01	01:01	0.999858121437821	08:01	08:01	0.999999999892155	07:01	07:01	0.999997858195844	02:01	02:01	0.999860091451325	13:01	13:01	0.999867599840979	03:03	03:03	0.994378113507978	07:01	07:01	0.999999988411491
SIDM00480	OAW-42	910548	ovary	OV	MSS/MSI-L	D/F12	Adherent	Caucasian	EUR	TSI	03:01	30:02:00	0.944067941142061	07:02	18:01	0.994810676829711	05:01	07:02	0.999998629616058	01:01	05:01	0.998645934321815	02:01	04:02	0.524485777500513	02:01	05:01	0.991161130206503	01:01	03:01	0.991059161140247
SIDM00220	OC-314	909257	ovary	OV	MSI-H	R	Adherent	Caucasian	EUR	TSI	01:01	02:01	0.518792287899112	35:01:00	37:01:00	0.768928211237157	03:03	06:02	0.84174626332984	01:03	05:05	0.899928187494274	04:01	04:01	0.996442283716691	03:01	06:03	0.907445670783221	11:01	13:01	0.544076070941581
SIDM00476	OV-17R	1480361	ovary	OV	MSS/MSI-L	D/F12	Adherent	NA	EUR	TSI	01:01	30:01:00	0.967973051718502	13:02	13:02	0.980434542088982	06:02	06:02	0.996332414248733	01:03	02:01	0.508884847851747	04:01	04:01	0.883631452877057	02:02	06:03	0.506716255688992	07:01	13:01	0.483536928611703
SIDM00475	OV-56	1480362	ovary	OV	MSS/MSI-L	D/F12	Adherent	Caucasian	EUR	TSI	02:01	02:01	0.89276541788481	27:05:00	44:02:00	0.973127413017904	01:02	05:01	0.904832057155507	03:03	03:03	0.70519865523583	03:01	04:01	0.949668168913096	03:01	03:01	0.657139648487806	04:01	04:03	0.228431697270168
SIDM00474	OV-7	1480360	ovary	OV	MSS/MSI-L	D/F12	Adherent	Caucasian	EUR	TSI	02:01	26:01:00	0.467038064563471	35:01:00	38:01:00	0.857948421715558	04:01	12:03	0.998651410486696	01:01	01:03	0.988216943921679	02:01	02:01	0.95752439671558	05:01	06:03	0.99601554071015	01:03	13:01	0.543232683380332
SIDM01141	OV-90	1240197	ovary	OV	MSS/MSI-L	D/F12	Adherent	Caucasian	AMR	PUR	02:02	02:05	0.875596261792484	50:01:00	58:01:00	0.979762825767773	06:02	07:01	0.999953350787654	01:01	05:05	0.967297120154953	04:01	13:01	0.665422004936483	03:01	05:01	0.994323777061192	01:02	11:01	0.604569898436078
SIDM00967	OVCA420	1480364	ovary	OV	MSS/MSI-L	D/F12	Adherent	NA	AFR	YRI	30:01:00	30:01:00	0.999947330326007	42:01:00	53:01:00	0.347454765099866	04:01	17:01	0.863091483658543	05:01	05:01	0.507611479250089	02:01	02:01	0.600608872057987	03:01	03:01	0.772550147105404	08:04	08:04	0.636397944041901
SIDM00105	OVCAR-3	905933	ovary	OV	MSS/MSI-L	R	Adherent	Caucasian	EUR	IBS	02:01	29:02:00	0.819680476047474	07:02	58:01:00	0.982095580118792	07:01	07:02	0.991519202838902	04:01	04:01	0.938698110458149	02:01	04:01	0.768836015109404	04:02	04:02	0.961248107801516	08:01	08:04	0.705434139058422
SIDM00092	OVCAR-4	905990	ovary	OV	MSS/MSI-L	R	Adherent	Caucasian	SAS	ITU	01:01	32:01:00	0.500619010861718	08:01	40:06:00	0.246333336054533	06:02	15:02	0.406008269698653	02:01	05:01	0.150076991469647	04:01	13:01	0.902060331345704	02:01	03:01	0.254877714769499	07:01	12:01	0.186784296174904
SIDM00091	OVCAR-5	905969	ovary	OV	MSS/MSI-L	R	Adherent	NA	EUR	IBS	01:01	02:01	0.985827120546157	08:01	44:02:00	0.996741058988503	05:01	07:01	0.999998070032691	03:03	05:01	0.933603998403562	04:01	04:01	0.908978645088339	02:01	03:01	0.877180547329074	03:01	04:01	0.635288359451592
SIDM00090	OVCAR-8	905991	ovary	OV	MSS/MSI-L	R	Adherent	Caucasian	AMR	PUR	01:01	26:01:00	0.908826841288888	57:01:00	57:01:00	0.999999553188059	06:02	06:02	0.999999985409289	01:02	02:01	0.914362624179351	02:01	13:01	0.897184126147223	03:03	06:02	0.807328910369306	07:01	15:01	0.80483975331669
SIDM00564	OVISE	1240198	ovary	OV	MSS/MSI-L	R	Adherent	Asian	EAS	JPT	26:01:00	31:01:00	0.652040655366188	40:02:00	51:01:00	0.621148769170528	03:04	14:02	0.658800987437533	01:03	05:05	0.720470707724933	02:01	02:01	0.746925686009309	03:01	06:01	0.986359852252318	08:03	11:01	0.803597838892476
SIDM00238	OVK-18	1480371	ovary	OV	MSI-H	D/F12	Adherent	Asian	EAS	JPT	11:01	24:02:00	0.887564647657324	15:01	54:01:00	0.778884796381224	01:02	04:01	0.99805435329678	01:04	03:03	0.443871533960024	02:01	05:01	0.929575840239458	04:01	05:02	0.948796725856473	04:05	14:01	0.580094739318113
SIDM00466	OVKATE	1240199	ovary	OV	MSS/MSI-L	R	Adherent	Asian	EAS	JPT	26:01:00	26:01:00	0.8025476023113	07:02	07:02	0.999055233748034	07:02	07:02	0.999999999904925	01:01	01:01	0.997244886709289	04:02	04:02	0.762346168300239	05:01	05:01	0.99999999972223	01:01	01:01	0.995270536245542
SIDM00465	OVMIU	1240200	ovary	OV	MSS/MSI-L	R	Adherent	NA	EAS	JPT	24:02:00	24:02:00	0.993333579278319	52:01:00	58:01:00	0.999742993328584	03:02	12:02	0.999999915233484	01:02	01:03	0.98129295959461	09:01	104:01:00	0.967982895839903	06:01	06:09	0.959595351896986	13:02	15:02	0.999999972247761
SIDM00425	OVTOKO	1298365	ovary	OV	MSS/MSI-L	R	Adherent	Asian	EAS	JPT	26:01:00	33:03:00	0.58345223332912	35:01:00	44:03:00	0.442572227199927	03:03	14:03	0.246348818455857	01:02	03:01	0.50844209487559	02:01	04:01	0.90303299485592	03:02	06:04	0.237510956111244	11:01	13:02	0.195087475138239
SIDM01140	PA-1	909255	ovary		MSS/MSI-L	D/F12	Adherent	NA	EUR	TSI	30:04:00	68:02:00	0.765490526309025	44:03:00	49:01:00	0.275188662924301	07:01	07:01	0.782881526195646	02:01	04:01	0.327710196128911	01:01	17:01	0.935058441536369	02:02	04:02	0.691529354442444	03:02	07:01	0.308579277369948
SIDM00472	PEO1	1480372	ovary	OV	MSS/MSI-L	R	Adherent	NA	EUR	IBS	03:01	03:01	0.988330302080861	07:02	07:02	0.987986979332466	07:02	07:02	0.999999996440356	05:05	05:05	0.976228394059345	04:02	04:02	0.976028319111956	03:01	03:01	0.990377579172894	11:01	11:01	0.533316723873052
SIDM00353	RKN	1298539	ovary		MSS/MSI-L	D/F12	Adherent	Asian	EAS	JPT	33:03:00	33:03:00	0.999999999999747	44:03:00	44:03:00	0.999999898388754	14:03	14:03	0.999999531646211	01:02	01:03	0.97262980131418	04:01	05:01	0.990039631960116	06:01	06:04	0.995702531534185	08:03	13:02	0.891054996935345
SIDM00352	RMG-I	909699	ovary		MSS/MSI-L	D/F12	Adherent	Asian	EAS	JPT	24:02:00	24:02:00	0.970601526875282	40:02:00	40:02:00	0.793370204778293	03:04	03:04	0.669079915247594	03:02	03:02	0.448709851239261	05:01	05:01	0.987579968537463	03:03	03:03	0.975986086149057	09:01	09:01	0.991236050295003
SIDM00079	SK-OV-3	905959	ovary	OV	MSI-H	R	Adherent	Caucasian	EUR	TSI	03:01	68:01:00	0.85676257849003	18:01	35:01:00	0.990912355120669	04:01	05:01	0.999767151102737	01:01	05:01	0.998375139753996	02:01	04:01	0.971538396739626	02:01	05:01	0.964245980165074	01:01	03:01	0.991063664930668
SIDM01168	SW626	909753	ovary	OV	MSS/MSI-L	D/F12	Adherent	NA	EUR	IBS	03:01	03:01	0.940375982571743	07:02	07:02	0.998142242078177	07:02	07:02	0.999999998137295	03:03	03:03	0.915602882234222	03:01	03:01	0.924333316213029	03:01	03:01	0.945994951310425	04:07	04:07	0.41130260904457
SIDM01170	TOV-112D	1299070	ovary	OV	MSS/MSI-L	D/F12	Adherent	Caucasian	EUR	IBS	03:01	03:01	0.994550830716442	14:01	14:01	0.999999999999956	08:02	08:02	0.987340676791939	02:01	02:01	0.999999982534345	03:01	03:01	0.510504143719961	02:02	02:02	0.998019197514865	07:01	07:01	0.999999996128772
SIDM01169	TOV-21G	1240222	ovary	OV	MSI-H	D/F12	Adherent	Caucasian	EUR	IBS	11:01	26:01:00	0.926262608415074	15:01	40:02:00	0.927198952488994	02:02	04:01	0.998087870811039	01:01	05:05	0.993542746123139	04:01	04:01	0.862633251531148	03:01	05:01	0.998574484109309	01:01	11:01	0.767281582502421
SIDM00321	TYK-nu	909774	ovary	UNABLE TO CLASSIFY	MSS/MSI-L	D/F12	Adherent	Asian	EAS	JPT	02:07	26:01:00	0.296433840574278	15:01	35:01:00	0.131117822518325	03:04	07:02	0.470195979968475	01:02	05:03	0.517100823295762	02:01	05:01	0.938399840986834	03:01	06:02	0.650637479066281	14:06	15:01	0.458264697178455
SIDM00815	UWB1.289	1480374	ovary	OV	MSS/MSI-L	D/F12	Adherent	NA	NA	NA	NA	NA	NA	NA	NA	NA	NA	NA	NA	NA	NA	NA	NA	NA	NA	NA	NA	NA	NA	NA	NA
SIDM00499	22RV1	924100	prostate	PRAD	MSI-H	R	Adherent	Caucasian	EUR	IBS	02:01	23:01	0.964630722234139	07:02	44:03:00	0.987448589812352	04:01	07:02	0.98314634743015	01:02	02:01	0.999453390019151	01:01	13:01	0.987102794758803	02:02	06:02	0.996967490787256	07:01	15:01	0.997680469041475
SIDM00964	BPH-1	924105	prostate		MSS/MSI-L	R	Adherent	NA	EUR	TSI	03:01	11:01	0.922974296155328	15:01	18:01	0.975967086547423	03:04	07:01	0.950864593665574	01:01	01:02	0.990883685205663	04:01	04:01	0.979096618002408	05:01	06:02	0.995683392664257	01:01	15:01	0.61243210684532
SIDM00120	DU-145	905935	prostate	PRAD	MSI-H	D/F12	Adherent	Caucasian	EUR	IBS	03:01	33:03:00	0.967845852420064	50:01:00	57:01:00	0.997400107052227	06:02	06:02	0.999954247101157	01:01	02:01	0.996945166355591	04:01	04:01	0.921492008646851	03:03	05:01	0.998931314390263	01:01	07:01	0.799851059949177
SIDM00683	LNCaP-Clone-FGC	907788	prostate	PRAD	MSI-H	R	Adherent	Caucasian	EUR	TSI	01:01	02:01	0.931919832953396	08:01	37:01:00	0.999947848905977	06:02	07:01	0.99999233474737	01:05	05:01	0.892366430889728	02:01	04:02	0.966469347771716	02:01	05:01	0.999999997817132	03:01	10:01	0.999873407215919
SIDM00088	PC-3	905934	prostate	PRAD	MSS/MSI-L	D/F12	Adherent	Caucasian	EUR	IBS	01:01	24:02:00	0.98568529178904	13:02	56:01:00	0.565515904216437	01:02	06:02	0.999000550398898	01:03	02:01	0.986445339450027	04:01	04:01	0.857940598043852	02:02	06:03	0.975722998899168	07:01	13:01	0.997967285568969
SIDM01114	PWR-1E	1330993	prostate	PRAD	MSS/MSI-L	D/F12	Adherent	NA	EUR	TSI	01:01	02:01	0.966903988475053	08:01	44:02:00	0.996321553214941	05:01	07:01	0.99999891483358	03:03	05:01	0.958337456575414	01:01	04:01	0.950075340375175	02:01	03:01	0.982303479914723	03:01	04:01	0.897961601667014
SIDM01077	VCaP	1299075	prostate	PRAD	MSS/MSI-L	D/F12	Adherent	Caucasian	EUR	IBS	03:01	11:01	0.951648343794128	35:01:00	35:03:00	0.929285837748138	04:01	04:01	0.999999945535271	01:02	02:01	0.998927726944092	04:01	11:01	0.826066214740378	02:02	06:09	0.983484507663661	07:01	13:02	0.998074377813949
SIDM00655	NCCIT	908441	testis		MSS/MSI-L	R	Adherent	NA	EAS	JPT	24:02:00	24:02:00	0.929798293144291	07:02	51:01:00	0.983178760002242	07:02	14:02	0.996864921083518	01:01	03:02	0.564317177449182	04:02	05:01	0.863027069727477	03:03	05:01	0.956220021024123	01:01	09:01	0.989858864874338
SIDM00243	NEC8	910942	testis		MSS/MSI-L	R	Adherent	NA	EAS	JPT	24:02:00	24:02:00	0.998809374456194	52:01:00	52:01:00	0.999519081180705	12:02	12:02	0.999999949723276	01:03	01:03	0.954875013940595	02:01	14:01	0.49553927017745	06:01	06:01	0.999639629465413	15:02	15:02	0.999999981299833
SIDM01203	NTERA-2 cl.D1	908454	testis		MSS/MSI-L	D/F12	Adherent	NA	NA	NA	NA	NA	NA	NA	NA	NA	NA	NA	NA	NA	NA	NA	NA	NA	NA	NA	NA	NA	NA	NA	NA
SIDM01039	JAR	907175	urogenital_system_other		MSS/MSI-L	R	Adherent	NA	EUR	IBS	03:01	30:02:00	0.7927138660102	07:05	47:01:00	0.587959323533669	06:02	15:05	0.604592160509368	01:02	02:01	0.7051735361436	02:01	17:01	0.942181734790621	02:02	06:03	0.37518301630227	07:01	13:02	0.378550671826166
SIDM01218	JEG-3	907176	urogenital_system_other		MSS/MSI-L	D/F12	Adherent	NA	EUR	IBS	01:01	11:01	0.973694040445891	08:01	35:01:00	0.979080595681561	04:01	07:01	0.999986784011757	01:01	05:01	0.994121625584404	01:01	04:01	0.998187248312628	02:01	05:01	0.999999999857085	01:01	03:01	0.786667582432158
SIDM01157	SW954	924247	urogenital_system_other		MSS/MSI-L	D/F12	Adherent	NA	EUR	TSI	02:01	24:02:00	0.964633294281752	14:02	50:01:00	0.996790861777064	06:02	08:02	0.999634218432063	01:02	02:01	0.992167665331327	04:01	04:01	0.876851655627094	02:02	06:02	0.976707383576263	07:01	15:01	0.985951719988239
SIDM01178	SW962	909758	urogenital_system_other		MSS/MSI-L	D/F12	Adherent	NA	EUR	IBS	02:01	03:01	0.338901179082814	07:02	44:03:00	0.552057341467245	03:03	07:02	0.456288383781926	02:01	03:03	0.410052856347374	03:01	04:01	0.503861474821018	02:02	03:01	0.758309069960123	07:01	11:02	0.181544407468797
SIDM00625	MES-SA	908127	uterus		MSS/MSI-L	R	Adherent	Caucasian	EUR	TSI	01:01	03:01	0.992009224116751	07:02	18:01	0.981032828590502	07:01	07:02	0.964259630558044	01:02	05:05	0.992165838298774	04:01	04:02	0.982308814939076	03:01	06:02	0.990754337111439	11:04	15:01	0.750943378242311
SIDM00377	SKN	1240215	uterus		MSS/MSI-L	D/F12	Adherent	NA	EAS	CHB	24:02:00	24:02:00	0.566996672789062	35:05:00	35:05:00	0.943904625878888	04:01	04:01	0.99526885772734	06:01	06:01	0.485198539579183	05:01	05:01	0.856662107937044	03:01	03:01	0.580470128147431	15:02	15:02	0.868039619931374
SIDM00524	DMS-79	753551	lung_small_cell_carcinoma	SCLC		R	Suspension	Caucasian	EUR	TSI	01:01	02:01	0.990332151044945	08:01	35:01:00	0.770990868013035	04:01	07:01	0.999998794543644	01:04	05:05	0.926667042741082	03:01	10:01	0.584308621884168	03:01	05:03	0.989223197122478	11:03	14:01	0.456961890118679
SIDM00959	CMK	910566	acute_myeloid_leukaemia	LAML	MSS/MSI-L	R	Suspension	Asian	EAS	JPT	02:01	24:02:00	0.924548323094936	15:18	40:02:00	0.717178224472603	03:04	08:01	0.945294585919486	03:02	05:05	0.482888553844554	02:01	02:01	0.929463804244856	03:01	03:03	0.966748718462964	09:01	11:01	0.726734789425241
SIDM00428	NB-4	1323913	acute_myeloid_leukaemia	LAML	MSS/MSI-L	R	Suspension	Caucasian	EUR	IBS	11:01	11:01	0.996789300452829	35:01:00	40:01:00	0.781410356625318	03:03	04:01	0.780426328386973	01:01	03:01	0.93412673477017	01:01	04:01	0.928226165292607	03:02	05:01	0.972864319750243	01:01	04:04	0.770101590828504
SIDM00376	MHH-CALL-4	908133	B_cell_leukemia		MSS/MSI-L	R	Suspension	Caucasian	EUR	IBS	03:01	24:02:00	0.898799399631792	07:02	37:01:00	0.798726484087208	07:02	07:02	0.99962632939023	01:02	01:05	0.599300133609314	04:01	04:01	0.77532802749901	05:01	06:02	0.990790151586522	10:01	15:01	0.951837022647015
SIDM00895	BC-3	910918	B_cell_lymphoma	DLBC	MSS/MSI-L	R	Suspension	NA	EUR	TSI	02:05	03:01	0.859713440033382	14:02	50:01:00	0.89202400831171	06:02	08:02	0.997491534419591	01:01	02:01	0.936751277123466	04:01	104:01:00	0.906594816367026	02:02	05:01	0.852208748485178	01:02	07:01	0.853028430429856
SIDM00661	HT	907063	B_cell_lymphoma	DLBC	MSI-H	R	Suspension	Caucasian	EUR	IBS	11:01	24:02:00	0.986029758976276	07:02	55:01:00	0.99642478238777	03:03	07:02	0.990062317468938	01:02	03:01	0.6457422209714	04:01	04:01	0.91435059068214	03:02	06:02	0.850848580947215	13:02	15:01	0.545209463918855
SIDM00689	JM1	1327768	B_cell_lymphoma	DLBC	MSS/MSI-L	D/F12	Suspension	Caucasian	AMR	PUR	01:01	31:01:00	0.881059718327115	07:02	51:01:00	0.99260345431009	07:02	16:01	0.988330417078397	03:02	04:01	0.756725687368748	04:01	04:02	0.964485834274437	03:03	04:02	0.672699834976681	08:01	09:01	0.811849400646914
SIDM00984	BONNA-12	906695	hairy_cell_leukaemia		MSS/MSI-L	R	Suspension	NA	EUR	TSI	11:01	68:01:00	0.995050020106866	35:01:00	40:01:00	0.943190499533326	03:04	04:01	0.9966869302509	01:01	01:03	0.99754154462123	02:01	03:01	0.351217580329985	05:01	06:03	0.998530144363664	01:01	13:01	0.988585298410866
SIDM00262	ES6	949157	ewings_sarcoma		MSS/MSI-L	R	Adherent	NA	EUR	TSI	01:01	30:04:00	0.858871728590014	14:02	44:02:00	0.967299749774865	05:01	08:02	0.993307235970074	02:01	03:03	0.975480775165268	03:01	04:01	0.783416593664616	03:01	03:03	0.98248390774904	04:01	07:01	0.960359572831925
SIDM00386	MHH-ES-1	908134	ewings_sarcoma		MSS/MSI-L	R	Adherent	Caucasian	EUR	IBS	01:01	68:01:00	0.975256858132196	40:01:00	49:01:00	0.642662978962344	01:02	07:01	0.998382481137544	02:01	05:05	0.988616417357652	10:01	13:01	0.986754126537871	03:01	03:03	0.989576057268727	07:01	11:01	0.687033923783837
SIDM00049	DIFI	1789883	large_intestine	COAD/READ	MSS/MSI-L	D/F12	Adherent	NA	EUR	TSI	02:01	68:02:00	0.905397255809667	08:01	53:01:00	0.581141730593949	04:01	07:02	0.999485101430738	01:02	05:01	0.994942951530146	01:01	04:01	0.967231623179382	02:01	06:04	0.99828512673609	03:01	13:02	0.997641505530047
SIDM00777	NCI-H508	908442	large_intestine	COAD/READ	MSS/MSI-L	R	Semi-Adherent	Caucasian	EUR	IBS	01:01	02:01	0.982441160687114	08:01	51:01:00	0.991245541631957	07:01	14:02	0.980237344673412	01:01	05:01	0.992942830935755	03:01	04:02	0.708730177742885	02:01	05:01	0.995836948026752	01:01	03:01	0.996401658425646
SIDM00215	SNU-283	1659929	large_intestine	COAD/READ	MSS/MSI-L	R	Adherent	Asian	EAS	JPT	02:01	02:01	0.912081204027083	51:01:00	51:01:00	0.680261849296436	14:02	14:02	0.969953103773253	01:02	01:02	0.986263627356383	05:01	05:01	0.975074133750178	06:02	06:02	0.974148269831482	15:01	15:01	0.997988715650258
SIDM00841	SW620	905962	large_intestine	COAD/READ	MSS/MSI-L	D/F12	Adherent	Caucasian	EUR	IBS	02:01	24:02:00	0.900429210666671	07:02	15:18	0.807854911597604	07:02	07:04	0.99883270990335	01:01	01:03	0.977775508632001	01:01	04:01	0.998459816677849	05:01	06:03	0.997679591018116	01:01	13:01	0.626974053294219
SIDM00617	JHH-2	1240157	liver	LIHC	MSS/MSI-L	D/F12	Adherent	Asian	NA	NA	NA	NA	NA	NA	NA	NA	NA	NA	NA	NA	NA	NA	NA	NA	NA	NA	NA	NA	NA	NA	NA
SIDM00616	JHH-4	1240158	liver	LIHC	MSS/MSI-L	D/F12	Adherent	Asian	NA	NA	NA	NA	NA	NA	NA	NA	NA	NA	NA	NA	NA	NA	NA	NA	NA	NA	NA	NA	NA	NA	NA
SIDM00818	RCC-JF	1524415	kidney	KIRC	MSS/MSI-L	D/F12	Adherent	NA	EUR	TSI	03:01	03:01	0.965334034356041	37:01:00	51:01:00	0.951858132271745	06:02	07:02	0.952040296331098	01:02	05:05	0.980036579188261	04:01	13:01	0.766049385082754	03:01	06:02	0.99511789022627	11:01	15:01	0.542001020197884
SIDM01162	SW156	1240220	kidney	KIRC	MSS/MSI-L	D/F12	Adherent	NA	NA	NA	NA	NA	NA	NA	NA	NA	NA	NA	NA	NA	NA	NA	NA	NA	NA	NA	NA	NA	NA	NA	NA
SIDM00133	HOP-62	905972	lung_NSCLC_adenocarcinoma	LUAD	MSS/MSI-L	R	Adherent	Caucasian	EUR	IBS	03:01	11:01	0.974128272050675	40:01:00	56:01:00	0.971271474169737	01:02	03:04	0.985694640132079	01:01	03:01	0.882436747428399	03:01	15:01	0.832844169883419	03:02	05:01	0.993870499947229	01:01	04:04	0.38079583531584
SIDM00734	NCI-H1437	687794	lung_NSCLC_adenocarcinoma	LUAD	MSS/MSI-L	R	Adherent	Caucasian	EUR	IBS	03:01	03:01	0.732678694977581	07:02	18:01	0.26591244789048	05:01	07:02	0.789930686446005	01:01	05:05	0.582854654596447	02:01	10:01	0.695601110349648	03:01	05:01	0.517507957754811	01:01	12:01	0.416384301952593
SIDM00361	PC-3 [JPC-3]	1240202	lung_NSCLC_adenocarcinoma	LUAD	MSS/MSI-L	D/F12	Adherent	NA	NA	NA	NA	NA	NA	NA	NA	NA	NA	NA	NA	NA	NA	NA	NA	NA	NA	NA	NA	NA	NA	NA	NA
SIDM01118	NCI-H740	1331055	lung_small_cell_carcinoma	SCLC	MSS/MSI-L	R	Suspension	NA	EUR	TSI	02:01	02:01	0.990076485153539	40:02:00	44:02:00	0.98751424820464	02:02	05:01	0.99974711759319	01:02	03:03	0.943677016118982	04:01	04:01	0.990676593490762	03:01	05:02	0.985087165402299	04:01	16:02	0.685242636939725
SIDM00521	COR-L95	1297439	lung_small_cell_carcinoma	SCLC	MSS/MSI-L	R	Adherent	Caucasian	EUR	IBS	03:01	24:02:00	0.970321016254615	35:01:00	35:03:00	0.451968741121113	04:01	04:01	0.939345531120354	01:01	03:01	0.490105171062979	04:01	04:02	0.981801762667017	04:02	05:01	0.456869427977208	01:01	04:04	0.239854209820922
SIDM01071	HCC-33	1303901	lung_small_cell_carcinoma	SCLC	MSS/MSI-L	R	Adherent	Caucasian	EUR	IBS	03:01	24:02:00	0.973769065441192	07:02	07:02	0.984457497015094	07:02	07:02	0.999999993049431	03:01	03:03	0.905457720682817	02:01	04:01	0.777144665465627	03:01	03:02	0.967214963038529	04:01	04:04	0.589152860164227
SIDM00650	NCI-H128	753597	lung_small_cell_carcinoma	SCLC	MSS/MSI-L	R	Suspension	NA	AFR	GWD	02:01	30:02:00	0.741625366033664	07:02	15:17	0.0995241054863039	06:02	08:04	0.147309501187766	02:01	05:05	0.443629369317353	01:01	02:01	0.0776878813638914	02:02	03:01	0.469603726985922	07:01	13:03	0.842745851552442
SIDM00648	NCI-H1304	753599	lung_small_cell_carcinoma	SCLC	MSS/MSI-L	D/F12	Suspension	NA	EUR	TSI	02:01	02:01	0.981720862612082	44:02:00	44:02:00	0.985325680569109	05:01	05:01	0.999999973998301	02:01	02:01	0.720703277560883	03:01	03:01	0.517190629655458	03:01	03:01	0.572906456168492	07:01	07:01	0.469749188920766
SIDM00710	NCI-H2081	908480	lung_small_cell_carcinoma	SCLC	MSS/MSI-L	D/F12	Suspension	Caucasian	EUR	TSI	24:02:00	68:01:00	0.860104792210803	08:01	35:08:00	0.394964872748219	04:01	07:04	0.91929954146674	01:02	05:01	0.99948875715641	04:01	04:01	0.943766815844358	02:01	06:02	0.993475682132412	03:01	15:01	0.998554692781697
SIDM00733	NCI-H2171	688015	lung_small_cell_carcinoma	SCLC	MSS/MSI-L	D/F12	Suspension	Caucasian	AMR	PUR	23:01	26:01:00	0.883451642353896	41:02:00	44:02:00	0.97247698078107	05:01	17:01	0.789978680102967	01:03	02:01	0.812156112909919	03:01	17:01	0.447208886704317	02:02	06:03	0.799837599758678	07:01	13:01	0.823204750015514
SIDM01078	-77	724872	lung_small_cell_carcinoma	SCLC	MSS/MSI-L	R	Semi-Adherent	Caucasian	EUR	TSI	02:01	24:02:00	0.842511845135384	18:01	40:01:00	0.988758378793885	03:04	05:01	0.944735914996423	04:01	05:01	0.916544121917841	03:01	04:02	0.69740301452805	02:01	04:02	0.938145521010051	03:01	08:01	0.56653718145636
SIDM01156	SW1271	1299062	lung_small_cell_carcinoma	SCLC	MSS/MSI-L	D/F12	Adherent	Caucasian	EUR	IBS	02:01	25:01:00	0.909839402560129	07:02	13:02	0.755674939071106	07:01	07:02	0.41561636735936	02:01	02:01	0.999430737742356	11:01	17:01	0.974472510781375	02:02	02:02	0.977072732063868	07:01	07:01	0.999218810013007
SIDM00209	D-423MG	946372	glioma	GBM	MSS/MSI-L	D/F12	Adherent	NA	EUR	TSI	02:01	02:01	0.970951965690627	07:02	07:02	0.992056408435004	07:02	07:02	0.99999999999981	01:02	01:02	0.999280134380433	14:01	14:01	0.804481974990721	06:02	06:02	0.917946481939571	15:01	15:01	0.999773348418858
SIDM00557	KP-N-RT-BM-1	924189	neuroblastoma	NB	MSS/MSI-L	R	Semi-Adherent	Asian	EAS	JPT	24:02:00	31:01:00	0.91786077842159	48:01:00	54:01:00	0.324719727076293	01:02	03:03	0.870747263928783	03:02	03:03	0.36588168647023	02:02	05:01	0.609446153379887	03:03	04:01	0.976071000440268	04:05	09:01	0.984733374706519
SIDM00157	KP-N-YS	946363	neuroblastoma	NB	MSS/MSI-L	R	Adherent	NA	EAS	JPT	26:01:00	33:03:00	0.529422861684367	15:01	58:01:00	0.789265113819708	03:02	03:03	0.989929018448392	01:02	01:02	0.998527778891988	04:02	104:01:00	0.888944097853225	06:02	06:09	0.947715558794513	13:02	15:01	0.999959137897479
SIDM01246	MC-IXC	908118	neuroblastoma	NB	MSS/MSI-L	D/F12	Adherent	NA	EUR	IBS	25:01:00	25:01:00	0.858151437636841	08:01	08:01	0.999999999892155	07:01	07:01	0.999997858195844	05:01	05:01	0.999999999686071	01:01	01:01	0.999999966896419	02:01	02:01	0.999999999847821	03:01	03:01	0.999999999999867
SIDM00955	COLO-783	1240125	melanoma	SKCM	MSS/MSI-L	R	Adherent	Caucasian	EUR	IBS	24:02:00	24:02:00	0.982775169721998	07:02	07:02	0.99049959657207	07:02	07:02	0.999999999987796	03:03	03:03	0.911438320366698	04:01	04:01	0.919555873305171	03:01	03:01	0.964288954053084	04:01	04:01	0.725500587031466
SIDM00189	CP67-MEL	949092	melanoma	SKCM	MSS/MSI-L	D/F12	Adherent	NA	EUR	IBS	01:01	32:01:00	0.99794120127586	08:01	15:01	0.96907436799971	03:03	07:01	0.978826200354287	05:01	05:05	0.996407158267109	01:01	04:01	0.95462492802047	02:01	03:01	0.999505544176858	03:01	11:01	0.505725575996257
SIDM00667	Hs633T	1240149	fibrosarcoma		MSS/MSI-L	D/F12	Adherent	NA	NA	NA	NA	NA	NA	NA	NA	NA	NA	NA	NA	NA	NA	NA	NA	NA	NA	NA	NA	NA	NA	NA	NA
SIDM00619	KMH-2	1298167	thyroid	THCA	MSS/MSI-L	R	Adherent	NA	EAS	JPT	24:02:00	33:03:00	0.99935607190322	44:03:00	52:01:00	0.882694759863419	12:02	14:03	0.987079084994715	01:02	01:03	0.973106724735071	05:01	09:01	0.954721497177519	06:01	06:04	0.987804825513869	13:02	15:02	0.999899104501471
SIDM00240	OMC-1	949154	cervix	CESC	MSS/MSI-L	D/F12	Adherent	NA	EAS	JPT	11:01	11:01	0.904193461368568	40:01:00	40:01:00	0.996168231001354	03:03	03:03	0.65828109863673	04:01	04:01	0.858273218072537	05:01	05:01	0.967310074705942	04:02	04:02	0.962154385879202	08:02	08:02	0.784650370454511
SIDM01088	RL95-2	930082	endometrium		MSI-H	D/F12	Adherent	Caucasian	EUR	IBS	11:01	11:01	0.996789300452829	55:01:00	55:01:00	0.999999983568225	03:03	03:03	0.980474808135682	01:04	01:04	0.569092943030997	04:02	04:02	0.96118408773522	05:03	05:03	0.713557038270358	14:01	14:01	0.62908216788693
SIDM00919	Caov-3	906825	ovary	OV	MSS/MSI-L	D/F12	Adherent	Caucasian	EUR	TSI	69:01:00	69:01:00	0.808491098008405	49:01:00	49:01:00	0.999651879077762	07:01	07:01	0.999999999999991	05:05	05:05	0.987171690690713	17:01	17:01	0.887920488449396	03:01	03:01	0.997983832398024	11:01	11:01	0.637704901214022
SIDM00969	DOV13	1479987	ovary	OV	MSS/MSI-L	D/F12	Adherent	Caucasian	AFR	GWD	30:02:00	30:02:00	0.406101321287758	35:01:00	35:01:00	0.415490057698057	16:01	16:01	0.976931658629237	03:03	03:03	0.453458116762644	01:01	01:01	0.878984276297892	03:02	03:02	0.84070257181091	04:01	04:01	0.43488432210395
SIDM00968	Hey	1479988	ovary	OV	MSS/MSI-L	R	Adherent	NA	EUR	TSI	02:01	29:02:00	0.982152186326066	44:02:00	45:01:00	0.973624641873294	05:01	06:02	0.999015310034292	02:01	05:05	0.998314353615556	04:01	17:01	0.961450316903972	02:02	03:01	0.99667035407543	07:01	12:01	0.99048763753168
SIDM01123	NCI-H660	1330975	prostate		MSS/MSI-L	D/F12	Suspension	Caucasian	EUR	TSI	01:01	68:01:00	0.973272776087735	44:02:00	57:01:00	0.998230394393845	06:02	07:04	0.999903107335914	02:01	05:05	0.994718257351274	04:01	04:01	0.80200576859549	03:01	03:03	0.992603195805038	07:01	11:01	0.874382842788837
SIDM00690	JHU-029	1298156	head and neck	HNSC		R	Adherent	NA	NA	NA	NA	NA	NA	NA	NA	NA	NA	NA	NA	NA	NA	NA	NA	NA	NA	NA	NA	NA	NA	NA	NA
SIDM00399	SCC90	1299052	head and neck	HNSC		R	Adherent	NA	NA	NA	NA	NA	NA	NA	NA	NA	NA	NA	NA	NA	NA	NA	NA	NA	NA	NA	NA	NA	NA	NA	NA
SIDM00435	MOLM-16	1330948	acute_myeloid_leukaemia	LAML		R	Suspension	Asian	NA	NA	NA	NA	NA	NA	NA	NA	NA	NA	NA	NA	NA	NA	NA	NA	NA	NA	NA	NA	NA	NA	NA
SIDM00459	OCI-LY7	1659819	B_cell_lymphoma	DLBC		D/F12	Suspension	NA	NA	NA	NA	NA	NA	NA	NA	NA	NA	NA	NA	NA	NA	NA	NA	NA	NA	NA	NA	NA	NA	NA	NA
SIDM00608	KMS-11	1659817	myeloma	MM		R	Suspension	Asian	NA	NA	NA	NA	NA	NA	NA	NA	NA	NA	NA	NA	NA	NA	NA	NA	NA	NA	NA	NA	NA	NA	NA
SIDM00051	CHSA0011	1290767	chondrosarcoma			R	Adherent	NA	NA	NA	NA	NA	NA	NA	NA	NA	NA	NA	NA	NA	NA	NA	NA	NA	NA	NA	NA	NA	NA	NA	NA
SIDM00050	CHSA0108	1290768	chondrosarcoma			R	Adherent	NA	NA	NA	NA	NA	NA	NA	NA	NA	NA	NA	NA	NA	NA	NA	NA	NA	NA	NA	NA	NA	NA	NA	NA
SIDM01037	JIMT-1	1298157	breast	BRCA		D/F12	Adherent	Caucasian	NA	NA	NA	NA	NA	NA	NA	NA	NA	NA	NA	NA	NA	NA	NA	NA	NA	NA	NA	NA	NA	NA	NA
SIDM00945	CL-34	1290771	large_intestine	COAD/READ		D/F12	Adherent	Caucasian	NA	NA	NA	NA	NA	NA	NA	NA	NA	NA	NA	NA	NA	NA	NA	NA	NA	NA	NA	NA	NA	NA	NA
SIDM00320	VMRC-LCD	713869	lung_NSCLC_adenocarcinoma	LUAD		D/F12	Adherent	Caucasian	EUR	IBS	02:01	02:01	0.512689748828379	07:02	44:02:00	0.98068091413078	05:01	07:02	0.999999970662988	01:02	05:05	0.991986447900982	02:01	03:01	0.691821497329464	03:01	06:02	0.992015413634412	12:01	15:01	0.973660457610157
SIDM00126	K2	1298160	melanoma	SKCM		D/F12	Adherent	NA	NA	NA	NA	NA	NA	NA	NA	NA	NA	NA	NA	NA	NA	NA	NA	NA	NA	NA	NA	NA	NA	NA	NA
SIDM00041	STS-0421	1299061	soft_tissue_other			R	Adherent	NA	NA	NA	NA	NA	NA	NA	NA	NA	NA	NA	NA	NA	NA	NA	NA	NA	NA	NA	NA	NA	NA	NA	NA
SIDM01217	MY-M12	1330960	leukemia	ALL	MSS/MSI-L	R	Suspension	NA	EAS	JPT	02:01	26:01:00	0.311465428145065	15:18	40:02:00	0.554915498933819	03:03	08:01	0.863409620249891	01:04	03:03	0.482398722945106	02:01	05:01	0.916555608315417	04:01	05:03	0.596067576370012	04:05	14:04	0.365312232920609
SIDM00370	TALL-1	909762	lymphoblastic_T_cell_leukaemia	ALL	MSS/MSI-L	R	Suspension	NA	EAS	JPT	02:01	02:06	0.609586879053211	40:06:00	51:01:00	0.975534362746685	08:01	14:02	0.966203027363844	03:01	03:03	0.662922436369916	05:01	05:01	0.973431711498515	03:02	04:01	0.944267400905624	04:05	04:05	0.4566859681946
SIDM01201	NK-92MI	1330981	lymphoid_neoplasm other		MSS/MSI-L	D/F12	Suspension	NA	EUR	IBS	03:01	11:01	0.906919242612214	07:02	44:03:00	0.981312554402004	07:02	16:01	0.955222550744013	01:02	02:01	0.999606086538428	04:01	11:01	0.98710845720881	02:02	06:02	0.997415181701682	07:01	15:01	0.998234614434461
SIDM00633	MDA-MB-175-VII	908120	breast	BRCA	MSS/MSI-L	D/F12	Adherent	African	AFR	GWD	24:02:00	68:02:00	0.782916158757099	08:01	53:01:00	0.50611357168324	04:01	07:01	0.841429440008157	01:02	05:01	0.280668141966551	01:01	04:01	0.698165932723824	02:01	05:01	0.504588564025679	03:01	13:02	0.0851959758118929
SIDM01261	YMB-1-E	1303911	breast	BRCA	MSS/MSI-L	R	Adherent	NA	EUR	IBS	11:01	11:01	0.996789300452829	35:01:00	35:01:00	0.959225632704689	04:01	04:01	0.99997588462938	01:01	01:01	0.998742822729255	09:01	09:01	0.664599869064123	05:01	05:01	0.999999999586142	01:01	01:01	0.994718367431435
SIDM00318	VMRC-RCW	1240224	kidney	KIRC	MSS/MSI-L	R	Adherent	Caucasian	EUR	TSI	02:01	33:03:00	0.569501031200815	07:02	18:01	0.871454705038532	07:01	07:02	0.999842752017861	01:03	05:05	0.989744164152813	04:01	04:01	0.633001686292678	03:01	06:01	0.995979925360514	11:04	15:02	0.98191273398571
SIDM00144	NCI-H460	905943	lung_NSCLC_large cell		MSS/MSI-L	R	Adherent	Caucasian	AMR	PUR	24:02:00	68:01:00	0.842599537998963	35:01:00	51:01:00	0.353076881884585	03:03	15:02	0.916607990276707	01:01	03:03	0.839791042465304	03:01	03:01	0.406582032956572	03:01	05:01	0.946783862745018	01:01	04:07	0.435763328508807
SIDM00357	RERF-LC-FM	930081	lung_small_cell_carcinoma	SCLC	MSS/MSI-L	R	Suspension	NA	EAS	JPT	24:02:00	24:02:00	0.88554376400359	52:01:00	54:01:00	0.888198900927254	01:02	12:02	0.999159659745766	01:03	03:02	0.584433450949632	02:01	05:01	0.963024538084978	03:03	06:01	0.984064420193552	09:01	15:02	0.999506470652549
SIDM01021	D-245MG	946366	glioma	GBM	MSS/MSI-L	D/F12	Adherent	NA	EUR	IBS	01:01	30:02:00	0.638556337957146	08:01	49:01:00	0.999440143078963	07:01	07:01	0.999697026855633	01:02	05:01	0.713559623690861	04:01	05:01	0.990617325336801	02:01	06:04	0.589315775682675	03:01	13:02	0.704729615820559
SIDM00663	Hs939-T	1298144	melanoma	SKCM	MSS/MSI-L	D/F12	Adherent	Caucasian	EUR	IBS	01:01	02:01	0.979937957765283	07:02	35:03:00	0.746753735945343	04:01	07:02	0.999989093583495	01:02	01:04	0.66276538925241	04:01	04:02	0.8077167333003	05:03	06:04	0.831134829993109	13:02	14:01	0.958671533009882
SIDM00319	VMRC-MELG	930301	melanoma	SKCM	MSS/MSI-L	D/F12	Adherent	NA	AMR	PUR	01:01	02:05	0.87685181601596	08:01	58:02:00	0.397023923079386	06:02	07:01	0.6946249013006	05:01	05:05	0.868436010180372	01:01	02:01	0.417097934351531	02:01	03:01	0.683965979136637	03:01	16:02	0.475268051006956
SIDM00966	OVCA433	1480367	ovary	OV	MSS/MSI-L	D/F12	Adherent	NA	EUR	TSI	01:01	25:01:00	0.744737354267493	15:17	39:01:00	0.819141778395022	07:01	12:03	0.998774814591072	01:02	05:05	0.424302724801543	02:01	04:02	0.953530496490299	03:01	05:01	0.490406052619835	13:02	16:01	0.315431391553209
SIDM00040	TMK-1	1299069	stomach	STAD		R	Adherent	NA	NA	NA	NA	NA	NA	NA	NA	NA	NA	NA	NA	NA	NA	NA	NA	NA	NA	NA	NA	NA	NA	NA	NA
SIDM00582	KP-2	1298218	pancreas	PAAD		D/F12	Adherent	Asian	NA	NA	NA	NA	NA	NA	NA	NA	NA	NA	NA	NA	NA	NA	NA	NA	NA	NA	NA	NA	NA	NA	NA
NA	KO52	1330932	acute_myeloid_leukaemia	LAML	MSS/MSI-L	D/F12	NA	Asian	EAS	CHB	24:02:00	33:03:00	0.867965520914058	35:01:00	44:03:00	0.729134558997979	08:01	14:03	0.854670916651234	01:02	05:05	0.406848113528388	04:01	19:01	0.6144846563204	03:01	06:04	0.709705310599303	12:01	13:02	0.991071022391847
NA	SC-1	1331030	B_cell_lymphoma	DLBC	MSS/MSI-L	R	NA	NA	EUR	TSI	02:01	02:01	0.938702735642215	44:02:00	44:02:00	0.908551441688736	05:01	05:01	0.999999979488296	01:02	01:02	0.999290895681603	04:01	04:01	0.917701541688527	06:02	06:02	0.992461251361205	15:01	15:01	0.997484658532099
SIDM01185	U-CH2	1503373	bone_other		MSS/MSI-L	D/F12	Adherent	NA	EUR	IBS	11:01	11:01	0.874587948213708	07:02	07:02	0.989727973700265	07:02	07:02	0.999999999987796	02:01	02:01	0.994622432574696	04:02	04:02	0.964361335631127	03:03	03:03	0.964874097610723	07:01	07:01	0.993478273509688

## Sheet: Table S2
Table S2
Cancer type	Drug identifier	Dataset	Drug name	Drug ID	p_val	q_val	Mean difference	Sample size	Cohen's d	Signaling pathway	Putative target	ANOVA test	Significant?
COREAD	GDSC1:OSU-03012:167	GDSC1	OSU-03012	167	0.000474230449513871	0.0245019065582167	0.92	34	1.53	Metabolism	PDK1 (PDPK1)	COREAD.GDSC1:OSU-03012:167	Significant
COREAD	GDSC1:THZ-2-49:344	GDSC1	THZ-2-49	344	0.000161663536998055	0.0245019065582167	0.92	40	1.05	Cell cycle	CDK9	COREAD.GDSC1:THZ-2-49:344	Significant
COREAD	GDSC1:UNC0638:245	GDSC1	UNC0638	245	0.000391217575611404	0.0245019065582167	0.29	42	0.44	Chromatin histone methylation	G9a and GLP methyltransferases	COREAD.GDSC1:UNC0638:245	Significant
COREAD	GDSC1:HG6-64-1:159	GDSC1	HG6-64-1	159	0.000676162086765917	0.0262012808621793	0.67	35	1.11	ERK MAPK signaling	BRAF	COREAD.GDSC1:HG6-64-1:159	Significant
GBM	GDSC1:WYE-125132:317	GDSC1	WYE-125132	317	0.000241753626826268	0.0374718121580716	-0.77	35	-1.91	PI3K/MTOR signaling	mTOR	GBM.GDSC1:WYE-125132:317	Significant
COREAD	GDSC1:UNC0638:1236	GDSC1	UNC0638	1236	0.00128628635094507	0.0398748768792972	0.13	44	0.2	Chromatin histone methylation	G9a and GLP methyltransferases	COREAD.GDSC1:UNC0638:1236	Significant
CESC	GDSC1:IMD-0354:442	GDSC1	IMD-0354	442	0.000347179680372515	0.0489523349325246	1.15	13	3.11	Other, kinases	IKKb	CESC.GDSC1:IMD-0354:442	Significant
KIRC	GDSC1:ZG-10:1161	GDSC1	ZG-10	1161	0.000387811373219564	0.0558448377436172	0.48	18	2.1	JNK and p38 signaling	JNK1	KIRC.GDSC1:ZG-10:1161	Significant
GBM	GDSC1:Apitolisib:382	GDSC1	Apitolisib	382	0.000766358132955797	0.0563370299750735	-0.49	35	-1.73	PI3K/MTOR signaling	mTOR, PI3K	GBM.GDSC1:Apitolisib:382	Significant
GBM	GDSC1:Torin 2:371	GDSC1	Torin 2	371	0.00109039412854981	0.0563370299750735	-0.71	33	-1.87	PI3K/MTOR signaling	mTOR	GBM.GDSC1:Torin 2:371	Significant
LGG	GDSC1:Pictilisib:1058	GDSC1	Pictilisib	1058	0.000583727641354903	0.0653774958317492	0.95	16	2.36	PI3K/MTOR signaling	PI3K (class 1)	LGG.GDSC1:Pictilisib:1058	Significant
LGG	GDSC1:JW-7-52-1:83	GDSC1	JW-7-52-1	83	0.001453289471525	0.0813842104053998	-1.71	11	-3.38	PI3K/MTOR signaling	MTOR	LGG.GDSC1:JW-7-52-1:83	Significant
OV	GDSC2:Gemcitabine:1190	GDSC2	Gemcitabine	1190	0.000690419626622925	0.100110845860324	2.24	22	2.16	DNA replication	Pyrimidine antimetabolite	OV.GDSC2:Gemcitabine:1190	Significant
COREAD	GDSC1:BAY-61-3606:178	GDSC1	BAY-61-3606	178	0.0063418277789538	0.109220367304204	0.52	35	0.78	Other, kinases	SYK	COREAD.GDSC1:BAY-61-3606:178	Significant
COREAD	GDSC1:Doxorubicin:133	GDSC1	Doxorubicin	133	0.00607370439559785	0.109220367304204	1.07	35	1.17	DNA replication	Anthracycline	COREAD.GDSC1:Doxorubicin:133	Significant
COREAD	GDSC1:Obatoclax:182	GDSC1	Obatoclax	182	0.0061073618625912	0.109220367304204	1.1	35	1.21	Apoptosis regulation	BCL2, BCL-XL, BCL-W, MCL1	COREAD.GDSC1:Obatoclax:182	Significant
COREAD	GDSC1:Tipifarnib:204	GDSC1	Tipifarnib	204	0.00460472513561477	0.109220367304204	0.9	35	0.96	Other	Farnesyl-transferase (FNTA)	COREAD.GDSC1:Tipifarnib:204	Significant
CESC	GDSC1:Tenovin-6:342	GDSC1	Tenovin-6	342	0.00207939105501535	0.111239984288068	0.59	13	1.81	Chromatin histone acetylation	SIRT	CESC.GDSC1:Tenovin-6:342	Significant
CESC	GDSC1:WZ3105:252	GDSC1	WZ3105	252	0.00236680817634186	0.111239984288068	0.96	13	1.85	Other	SRC, ROCK2, NTRK2, FLT3, IRAK1, others	CESC.GDSC1:WZ3105:252	Significant
ALL	GDSC1:JQ12:164	GDSC1	JQ12	164	0.00137111582324461	0.11221257160303	0.69	23	1.57	Chromatin histone acetylation	HDAC1, HDAC2	ALL.GDSC1:JQ12:164	Significant
ALL	GDSC1:PF-00299804:363	GDSC1	PF-00299804	363	0.0014668310013468	0.11221257160303	0.31	25	1.49	RTK signaling	EGFR, ERBB2, ERBB4	ALL.GDSC1:PF-00299804:363	Significant
GBM	GDSC1:BIBF-1120:380	GDSC1	BIBF-1120	380	0.00290482383365284	0.112561923554047	-0.64	35	-1.36	RTK signaling	VEGFR, PDGFR, FGFR	GBM.GDSC1:BIBF-1120:380	Significant
GBM	GDSC1:GSK1059615:374	GDSC1	GSK1059615	374	0.00368032321676462	0.114090019719703	-0.35	35	-1.55	PI3K/MTOR signaling	PI3K	GBM.GDSC1:GSK1059615:374	Significant
GBM	GDSC1:BMS-754807:184	GDSC1	BMS-754807	184	0.00455967496197798	0.117791603184431	-0.59	34	-1.18	RTK signaling	IGF1R, IR	GBM.GDSC1:BMS-754807:184	Significant
COREAD	GDSC1:BMS-754807:184	GDSC1	BMS-754807	184	0.00780274498748914	0.120942547306082	0.85	35	0.97	RTK signaling	IGF1R, IR	COREAD.GDSC1:BMS-754807:184	Significant
COREAD	GDSC1:AS601245:207	GDSC1	AS601245	207	0.00937183237470759	0.132057638007243	0.52	35	0.94	JNK and p38 signaling	JNK1, JNK2, JNK2	COREAD.GDSC1:AS601245:207	Significant
LGG	GDSC1:Lestaurtinib:1024	GDSC1	Lestaurtinib	1024	0.00374662088575443	0.139873846401499	0.75	16	1.71	Other, kinases	FLT3, JAK2, NTRK1, NTRK2, NTRK3	LGG.GDSC1:Lestaurtinib:1024	Significant
LGG	GDSC1:AST-1306:381	GDSC1	AST-1306	381	0.00535678112232071	0.141567990727079	0.56	17	1.71	RTK signaling	EGFR, ERBB4	LGG.GDSC1:AST-1306:381	Significant
LGG	GDSC1:AZD7762:1022	GDSC1	AZD7762	1022	0.00862835706858787	0.141567990727079	0.71	17	1.23	Cell cycle	CHEK1, CHEK2	LGG.GDSC1:AZD7762:1022	Significant
LGG	GDSC1:Sepantronium bromide:268	GDSC1	Sepantronium bromide	268	0.00884799942044246	0.141567990727079	-1.38	14	-1.56	Apoptosis regulation	BIRC5	LGG.GDSC1:Sepantronium bromide:268	Significant
LGG	GDSC1:TWS119:366	GDSC1	TWS119	366	0.00787097873774354	0.141567990727079	0.49	17	1.42	WNT signaling	GSK3	LGG.GDSC1:TWS119:366	Significant
COREAD	GDSC1:Gemcitabine:135	GDSC1	Gemcitabine	135	0.0111401017154821	0.143892980491643	1.06	35	1	DNA replication	Pyrimidine antimetabolite	COREAD.GDSC1:Gemcitabine:135	Significant
COREAD	GDSC1:Luminespib:194	GDSC1	Luminespib	194	0.0132879278355809	0.145913861554666	0.7	35	0.89	Protein stability and degradation	HSP90	COREAD.GDSC1:Luminespib:194	Significant
COREAD	GDSC2:Epirubicin:1511	GDSC2	Epirubicin	1511	0.0134380120678533	0.145913861554666	0.35	40	0.49	DNA replication	Anthracycline	COREAD.GDSC2:Epirubicin:1511	Significant
COREAD	GDSC2:Luminespib:1559	GDSC2	Luminespib	1559	0.0141206962794838	0.145913861554666	0.37	44	0.49	Protein stability and degradation	HSP90	COREAD.GDSC2:Luminespib:1559	Significant
LGG	GDSC1:ARRY-520:474	GDSC1	ARRY-520	474	0.0126123956503617	0.15695425698228	1.04	17	1.31	Mitosis	KIF11	LGG.GDSC1:ARRY-520:474	Significant
LGG	GDSC1:SN-38:1494	GDSC1	SN-38	1494	0.0117045226722955	0.15695425698228	0.68	17	1.47	DNA replication	1	LGG.GDSC1:SN-38:1494	Significant
LGG	GDSC1:CI-1033:362	GDSC1	CI-1033	362	0.014742725944831	0.165118530582107	0.68	17	1.43	RTK signaling	EGFR, ERBB2, ERBB4	LGG.GDSC1:CI-1033:362	Significant
LUAD	GDSC1:ARRY-520:474	GDSC1	ARRY-520	474	0.00139994443771817	0.165193443650745	-1.24	54	-1.6	Mitosis	KIF11	LUAD.GDSC1:ARRY-520:474	Significant
CESC	GDSC2:Navitoclax:1011	GDSC2	Navitoclax	1011	0.00484990361003143	0.170959102253608	1.16	12	2.59	Apoptosis regulation	BCL2, BCL-XL, BCL-W	CESC.GDSC2:Navitoclax:1011	Significant
COREAD	GDSC2:Cediranib:1922	GDSC2	Cediranib	1922	0.0179597265036523	0.173984850504131	0.3	40	0.59	RTK signaling	VEGFR, FLT1, FLT2, FLT3, FLT4, KIT, PDGFRB	COREAD.GDSC2:Cediranib:1922	Significant
GBM	GDSC1:CD532:449	GDSC1	CD532	449	0.00858183452803393	0.190026335977894	-0.26	35	-1.31	Mitosis	AURKA	GBM.GDSC1:CD532:449	Significant
LUSC	GDSC1:ICL1100013:1266	GDSC1	ICL1100013	1266	0.00135554458785684	0.191131786887814	-0.96	14	-2.24	Other	N-myristoyltransferase 1/2	LUSC.GDSC1:ICL1100013:1266	Significant
ALL	GDSC1:ACY-1215:264	GDSC1	ACY-1215	264	0.0180210500290325	0.191843007502923	0.26	25	1.01	Chromatin histone acetylation	HDAC6	ALL.GDSC1:ACY-1215:264	Significant
ALL	GDSC1:AT-7519:219	GDSC1	AT-7519	219	0.0195923761963155	0.191843007502923	0.59	24	1.1	Cell cycle	CDK1, CDK2, CDK4, CDK6, CDK9	ALL.GDSC1:AT-7519:219	Significant
ALL	GDSC1:BAY-61-3606:178	GDSC1	BAY-61-3606	178	0.021315889722547	0.191843007502923	0.41	23	1.06	Other, kinases	SYK	ALL.GDSC1:BAY-61-3606:178	Significant
ALL	GDSC1:BI-2536:60	GDSC1	BI-2536	60	0.0188861557959947	0.191843007502923	0.77	23	1.14	Cell cycle	PLK1, PLK2, PLK3	ALL.GDSC1:BI-2536:60	Significant
ALL	GDSC1:BMS-754807:184	GDSC1	BMS-754807	184	0.0165651005199848	0.191843007502923	0.47	23	1.13	RTK signaling	IGF1R, IR	ALL.GDSC1:BMS-754807:184	Significant
ALL	GDSC1:CD532:449	GDSC1	CD532	449	0.0212463032764296	0.191843007502923	0.47	25	1.05	Mitosis	AURKA	ALL.GDSC1:CD532:449	Significant
ALL	GDSC1:Dacinostat:200	GDSC1	Dacinostat	200	0.0059027236019135	0.191843007502923	0.36	23	1.34	Chromatin histone acetylation	HDAC1	ALL.GDSC1:Dacinostat:200	Significant
ALL	GDSC1:Doxorubicin:133	GDSC1	Doxorubicin	133	0.0148456261011632	0.191843007502923	0.65	23	1.15	DNA replication	Anthracycline	ALL.GDSC1:Doxorubicin:133	Significant
ALL	GDSC1:Embelin:172	GDSC1	Embelin	172	0.00491931478001078	0.191843007502923	0.49	23	1.37	Apoptosis regulation	XIAP	ALL.GDSC1:Embelin:172	Significant
ALL	GDSC1:Etoposide:134	GDSC1	Etoposide	134	0.0142903707212234	0.191843007502923	0.8	23	1.17	DNA replication	2	ALL.GDSC1:Etoposide:134	Significant
ALL	GDSC1:FH535:173	GDSC1	FH535	173	0.0201220480753517	0.191843007502923	0.24	23	1.01	Other	PPARgamma, PPARdelta	ALL.GDSC1:FH535:173	Significant
ALL	GDSC1:GSK1070916:226	GDSC1	GSK1070916	226	0.00633571563273461	0.191843007502923	1.29	23	1.37	Mitosis	AURKA, AURKC	ALL.GDSC1:GSK1070916:226	Significant
ALL	GDSC1:LDN-193189:478	GDSC1	LDN-193189	478	0.0112733716184019	0.191843007502923	0.28	25	1.19	Other	BMP	ALL.GDSC1:LDN-193189:478	Significant
ALL	GDSC1:Vinorelbine:140	GDSC1	Vinorelbine	140	0.0151004223761914	0.191843007502923	0.68	23	1.15	Mitosis	Microtubule destabiliser	ALL.GDSC1:Vinorelbine:140	Significant
ALL	GDSC2:BMS-536924:1091	GDSC2	BMS-536924	1091	0.00759351109981742	0.191843007502923	-0.56	23	-1.36	IGF1R signaling	IGF1R, IR	ALL.GDSC2:BMS-536924:1091	Significant
ALL	GDSC1:MIM1:446	GDSC1	MIM1	446	0.0229234203188322	0.194849072710074	0.25	25	1.06	Apoptosis regulation	MCL-1	ALL.GDSC1:MIM1:446	Significant
COREAD	GDSC1:PIK-93:303	GDSC1	PIK-93	303	0.0220701426351908	0.201227771085563	0.06	42	0.1	PI3K/MTOR signaling	PI3Kgamma	COREAD.GDSC1:PIK-93:303	Insignificant
ALL	GDSC1:Luminespib:194	GDSC1	Luminespib	194	0.025514351537459	0.205457672906906	0.3	23	1.06	Protein stability and degradation	HSP90	ALL.GDSC1:Luminespib:194	Insignificant
ALL	GDSC1:CI-1033:362	GDSC1	CI-1033	362	0.0285338393924293	0.207889401287699	0.36	25	0.89	RTK signaling	EGFR, ERBB2, ERBB4	ALL.GDSC1:CI-1033:362	Insignificant
ALL	GDSC2:AZD5582:1617	GDSC2	AZD5582	1617	0.0275097801060907	0.207889401287699	0.93	20	1.21	Apoptosis regulation	XIAP, cIAP	ALL.GDSC2:AZD5582:1617	Insignificant
ALL	GDSC1:IMD-0354:442	GDSC1	IMD-0354	442	0.03097618428073	0.215425281588713	0.23	25	0.91	Other, kinases	IKKb	ALL.GDSC1:IMD-0354:442	Insignificant
COREAD	GDSC1:FH535:173	GDSC1	FH535	173	0.0250324563390564	0.215557262919653	0.58	35	0.96	Other	PPARgamma, PPARdelta	COREAD.GDSC1:FH535:173	Insignificant
ALL	GDSC1:CAY10603:276	GDSC1	CAY10603	276	0.035802857446607	0.232266040432575	0.26	24	0.95	Chromatin histone acetylation	HDAC1, HDAC6	ALL.GDSC1:CAY10603:276	Insignificant
ALL	GDSC1:Paclitaxel:11	GDSC1	Paclitaxel	11	0.0366562820312134	0.232266040432575	0.71	23	1	Mitosis	Microtubule stabiliser	ALL.GDSC1:Paclitaxel:11	Insignificant
ALL	GDSC1:Pelitinib:282	GDSC1	Pelitinib	282	0.0379519673909437	0.232266040432575	0.62	24	0.95	EGFR signaling	EGFR	ALL.GDSC1:Pelitinib:282	Insignificant
ALL	GDSC1:CPI-613:415	GDSC1	CPI-613	415	0.0445856766063747	0.235227880026735	-0.1	25	-0.88	Other	Metabo, Mitochondria	ALL.GDSC1:CPI-613:415	Insignificant
ALL	GDSC1:UNC0638:1236	GDSC1	UNC0638	1236	0.0434333842213899	0.235227880026735	0.35	22	0.98	Chromatin histone methylation	G9a and GLP methyltransferases	ALL.GDSC1:UNC0638:1236	Insignificant
ALL	GDSC1:WZ3105:252	GDSC1	WZ3105	252	0.0418456746119078	0.235227880026735	0.67	24	0.94	Other	SRC, ROCK2, NTRK2, FLT3, IRAK1, others	ALL.GDSC1:WZ3105:252	Insignificant
ALL	GDSC2:Navitoclax:1011	GDSC2	Navitoclax	1011	0.0440738525043432	0.235227880026735	0.73	20	0.97	Apoptosis regulation	BCL2, BCL-XL, BCL-W	ALL.GDSC2:Navitoclax:1011	Insignificant
LUSC	GDSC1:Vorinostat:1012	GDSC1	Vorinostat	1012	0.00333907989741423	0.235405132767703	-0.55	14	-1.97	Chromatin histone acetylation	HDAC inhibitor Class I, IIa, IIb, IV	LUSC.GDSC1:Vorinostat:1012	Insignificant
ALL	GDSC1:AST-1306:381	GDSC1	AST-1306	381	0.0493339999666976	0.238997012961653	0.15	25	0.85	RTK signaling	EGFR, ERBB4	ALL.GDSC1:AST-1306:381	Insignificant
ALL	GDSC1:Bleomycin:190	GDSC1	Bleomycin	190	0.0529381167385167	0.238997012961653	0.89	23	0.89	DNA replication	dsDNA break induction	ALL.GDSC1:Bleomycin:190	Insignificant
ALL	GDSC1:Epothilone B:201	GDSC1	Epothilone B	201	0.0499015200454323	0.238997012961653	0.43	23	0.91	Mitosis	Microtubule stabiliser	ALL.GDSC1:Epothilone B:201	Insignificant
ALL	GDSC1:Foretinib:308	GDSC1	Foretinib	308	0.0529245563213781	0.238997012961653	0.39	24	0.88	RTK signaling	MET, KDR, TIE2, VEGFR3/FLT4, RON, PDGFR, FGFR1, EGFR	ALL.GDSC1:Foretinib:308	Insignificant
ALL	GDSC1:GW843682X:87	GDSC1	GW843682X	87	0.0532304290112781	0.238997012961653	0.69	23	0.92	Cell cycle	PLK1	ALL.GDSC1:GW843682X:87	Insignificant
ALL	GDSC1:THZ-2-49:344	GDSC1	THZ-2-49	344	0.0546725193049534	0.238997012961653	0.49	24	0.87	Cell cycle	CDK9	ALL.GDSC1:THZ-2-49:344	Insignificant
LGG	GDSC1:Cytarabine:1006	GDSC1	Cytarabine	1006	0.0271232785206927	0.239722648739384	0.68	17	1.29	Other	Antimetabolite	LGG.GDSC1:Cytarabine:1006	Insignificant
LGG	GDSC1:Flavopiridol:432	GDSC1	Flavopiridol	432	0.0299653310924231	0.239722648739384	0.5	17	1.18	Cell cycle	CDK	LGG.GDSC1:Flavopiridol:432	Insignificant
LGG	GDSC1:MG-132:9	GDSC1	MG-132	9	0.0242182931057526	0.239722648739384	-0.93	11	-1.9	Protein stability and degradation	Proteasome, CAPN1	LGG.GDSC1:MG-132:9	Insignificant
LGG	GDSC1:Tenovin-6:342	GDSC1	Tenovin-6	342	0.0287011648901171	0.239722648739384	0.28	17	1.2	Chromatin histone acetylation	SIRT	LGG.GDSC1:Tenovin-6:342	Insignificant
ALL	GDSC1:Bortezomib:104	GDSC1	Bortezomib	104	0.0584082269078069	0.241525911267418	0.57	22	0.9	Protein stability and degradation	Proteasome	ALL.GDSC1:Bortezomib:104	Insignificant
ALL	GDSC2:Gemcitabine:1190	GDSC2	Gemcitabine	1190	0.0571695855701943	0.241525911267418	-0.7	22	-0.96	DNA replication	Pyrimidine antimetabolite	ALL.GDSC2:Gemcitabine:1190	Insignificant
COREAD	GDSC1:Foretinib:308	GDSC1	Foretinib	308	0.0300068763892496	0.244792938964931	0.13	42	0.26	RTK signaling	MET, KDR, TIE2, VEGFR3/FLT4, RON, PDGFR, FGFR1, EGFR	COREAD.GDSC1:Foretinib:308	Insignificant
ALL	GDSC1:CUDC-101:273	GDSC1	CUDC-101	273	0.0626727642365051	0.245870075081674	0.31	24	0.84	Other	HDAC1-10, EGFR, ERBB2	ALL.GDSC1:CUDC-101:273	Insignificant
ALL	GDSC1:Genentech Cpd 10:225	GDSC1	Genentech Cpd 10	225	0.0624571852872335	0.245870075081674	0.42	24	0.83	Mitosis	AURKA, AURKB	ALL.GDSC1:Genentech Cpd 10:225	Insignificant
LGG	GDSC1:Dactolisib:1057	GDSC1	Dactolisib	1057	0.0399913837091782	0.248399918638006	0.37	16	1.21	PI3K/MTOR signaling	PI3K (class 1), MTORC1, MTORC2	LGG.GDSC1:Dactolisib:1057	Insignificant
LGG	GDSC1:kb NB 142-70:407	GDSC1	kb NB 142-70	407	0.0364162138366077	0.248399918638006	0.38	17	1.19	Other, kinases	PKD	LGG.GDSC1:kb NB 142-70:407	Insignificant
LGG	GDSC1:Paclitaxel:11	GDSC1	Paclitaxel	11	0.0396796818275689	0.248399918638006	-1.09	11	-1.54	Mitosis	Microtubule stabiliser	LGG.GDSC1:Paclitaxel:11	Insignificant
LGG	GDSC1:Panobinostat:438	GDSC1	Panobinostat	438	0.0465749847446262	0.248399918638006	0.49	17	1.09	Chromatin histone acetylation	HDAC	LGG.GDSC1:Panobinostat:438	Insignificant
LGG	GDSC1:PD0325901:1060	GDSC1	PD0325901	1060	0.0456905357965418	0.248399918638006	0.38	16	0.9	ERK MAPK signaling	MEK1, MEK2	LGG.GDSC1:PD0325901:1060	Insignificant
LGG	GDSC1:Pelitinib:282	GDSC1	Pelitinib	282	0.0443769360635822	0.248399918638006	0.51	17	1.17	EGFR signaling	EGFR	LGG.GDSC1:Pelitinib:282	Insignificant
LGG	GDSC1:Trichostatin A:437	GDSC1	Trichostatin A	437	0.039485044251252	0.248399918638006	0.64	17	1.2	Chromatin histone acetylation	HDAC	LGG.GDSC1:Trichostatin A:437	Insignificant
LAML	GDSC1:MG-132:9	GDSC1	MG-132	9	0.00163421602841447	0.248400836318999	0.72	25	1.59	Protein stability and degradation	Proteasome, CAPN1	LAML.GDSC1:MG-132:9	Insignificant
LGG	GDSC1:A-443654:86	GDSC1	A-443654	86	0.0621142548285184	0.249727037871723	-0.72	11	-1.54	PI3K/MTOR signaling	AKT1, AKT2, AKT3	LGG.GDSC1:A-443654:86	Insignificant
LGG	GDSC1:Apitolisib:382	GDSC1	Apitolisib	382	0.0664398551657687	0.249727037871723	0.35	17	1.03	PI3K/MTOR signaling	mTOR, PI3K	LGG.GDSC1:Apitolisib:382	Insignificant
LGG	GDSC1:AZD8055:1059	GDSC1	AZD8055	1059	0.0549399512000578	0.249727037871723	0.38	16	1.09	PI3K/MTOR signaling	MTORC1, MTORC2	LGG.GDSC1:AZD8055:1059	Insignificant
LGG	GDSC1:BI-2536:60	GDSC1	BI-2536	60	0.0668065362030492	0.249727037871723	-0.92	11	-1.44	Cell cycle	PLK1, PLK2, PLK3	LGG.GDSC1:BI-2536:60	Insignificant
LGG	GDSC1:GSK1059615:374	GDSC1	GSK1059615	374	0.0668911708584974	0.249727037871723	0.26	17	1.07	PI3K/MTOR signaling	PI3K	LGG.GDSC1:GSK1059615:374	Insignificant
LGG	GDSC1:GW843682X:87	GDSC1	GW843682X	87	0.0594336147720745	0.249727037871723	-1.01	11	-1.53	Cell cycle	PLK1	LGG.GDSC1:GW843682X:87	Insignificant
LGG	GDSC1:Omipalisib:283	GDSC1	Omipalisib	283	0.0538266544162544	0.249727037871723	0.43	17	1.03	PI3K/MTOR signaling	PI3K (class 1), MTORC1, MTORC2	LGG.GDSC1:Omipalisib:283	Insignificant
LGG	GDSC1:PF-00299804:363	GDSC1	PF-00299804	363	0.0627744829288563	0.249727037871723	0.24	17	0.98	RTK signaling	EGFR, ERBB2, ERBB4	LGG.GDSC1:PF-00299804:363	Insignificant
LGG	GDSC1:Pictilisib:1527	GDSC1	Pictilisib	1527	0.0572183189111451	0.249727037871723	0.34	16	1.1	PI3K/MTOR signaling	PI3K (class 1)	LGG.GDSC1:Pictilisib:1527	Insignificant
LGG	GDSC1:NSC319726:461	GDSC1	NSC319726	461	0.072109942253417	0.257435067881904	0.67	15	1.12	p53 pathway	P53 Mut specific	LGG.GDSC1:NSC319726:461	Insignificant
LGG	GDSC1:Torin 2:371	GDSC1	Torin 2	371	0.075148121239123	0.257435067881904	0.49	17	0.82	PI3K/MTOR signaling	mTOR	LGG.GDSC1:Torin 2:371	Insignificant
LGG	GDSC1:Z-LLNle-CHO:45	GDSC1	Z-LLNle-CHO	45	0.0758514039294894	0.257435067881904	-0.66	11	-1.17	Other	gamma-secretase	LGG.GDSC1:Z-LLNle-CHO:45	Insignificant
LGG	GDSC1:BIBF-1120:380	GDSC1	BIBF-1120	380	0.0808737711940677	0.258796067821017	0.53	17	1.02	RTK signaling	VEGFR, PDGFR, FGFR	LGG.GDSC1:BIBF-1120:380	Insignificant
LGG	GDSC1:Temsirolimus:1016	GDSC1	Temsirolimus	1016	0.0805202018395561	0.258796067821017	0.66	17	0.95	PI3K/MTOR signaling	MTOR	LGG.GDSC1:Temsirolimus:1016	Insignificant
COREAD	GDSC1:Etoposide:134	GDSC1	Etoposide	134	0.03849290778918	0.259408726405344	0.65	35	0.7	DNA replication	2	COREAD.GDSC1:Etoposide:134	Insignificant
COREAD	GDSC1:JQ12:164	GDSC1	JQ12	164	0.037031840250062	0.259408726405344	0.57	35	0.78	Chromatin histone acetylation	HDAC1, HDAC2	COREAD.GDSC1:JQ12:164	Insignificant
COREAD	GDSC1:TW 37:1149	GDSC1	TW 37	1149	0.0373777280750354	0.259408726405344	0.24	43	0.32	Apoptosis regulation	BCL2, BCL-XL, MCL1	COREAD.GDSC1:TW 37:1149	Insignificant
COREAD	GDSC2:Foretinib:2040	GDSC2	Foretinib	2040	0.0357851578122852	0.259408726405344	0.35	37	0.74	RTK signaling	MET, KDR, TIE2, VEGFR3/FLT4, RON, PDGFR, FGFR1, EGFR	COREAD.GDSC2:Foretinib:2040	Insignificant
ALL	GDSC1:CP466722:152	GDSC1	CP466722	152	0.0679664273104963	0.259971584462649	0.21	24	0.75	Genome integrity	ATM	ALL.GDSC1:CP466722:152	Insignificant
SCLC	GDSC1:Doxorubicin:133	GDSC1	Doxorubicin	133	0.00703264300269415	0.262914882644497	-0.68	50	-1.1	DNA replication	Anthracycline	SCLC.GDSC1:Doxorubicin:133	Insignificant
SCLC	GDSC1:Gemcitabine:135	GDSC1	Gemcitabine	135	0.00468335677026951	0.262914882644497	-1.02	50	-1.08	DNA replication	Pyrimidine antimetabolite	SCLC.GDSC1:Gemcitabine:135	Insignificant
SCLC	GDSC1:Piperlongumine:1243	GDSC1	Piperlongumine	1243	0.00859198962890514	0.262914882644497	-0.35	51	-0.81	Other	Induces reactive oxygen species	SCLC.GDSC1:Piperlongumine:1243	Insignificant
SCLC	GDSC1:SNX-2112:328	GDSC1	SNX-2112	328	0.00453911271117074	0.262914882644497	-0.79	50	-1.01	Protein stability and degradation	HSP90	SCLC.GDSC1:SNX-2112:328	Insignificant
SCLC	GDSC1:YK-4-279:1239	GDSC1	YK-4-279	1239	0.00591800011277504	0.262914882644497	-0.36	49	-0.53	Other	RNA helicase A	SCLC.GDSC1:YK-4-279:1239	Insignificant
COREAD	GDSC1:Cytarabine:1006	GDSC1	Cytarabine	1006	0.0461880127614353	0.264391746284217	0.3	42	0.44	Other	Antimetabolite	COREAD.GDSC1:Cytarabine:1006	Insignificant
COREAD	GDSC1:Genentech Cpd 10:225	GDSC1	Genentech Cpd 10	225	0.0477610896513424	0.264391746284217	0.05	42	0.07	Mitosis	AURKA, AURKB	COREAD.GDSC1:Genentech Cpd 10:225	Insignificant
COREAD	GDSC2:BMS-536924:1091	GDSC2	BMS-536924	1091	0.0423991659200257	0.264391746284217	0.2	40	0.27	IGF1R signaling	IGF1R, IR	COREAD.GDSC2:BMS-536924:1091	Insignificant
COREAD	GDSC2:Gemcitabine:1190	GDSC2	Gemcitabine	1190	0.0451012151611364	0.264391746284217	0.19	41	0.18	DNA replication	Pyrimidine antimetabolite	COREAD.GDSC2:Gemcitabine:1190	Insignificant
COREAD	GDSC2:Obatoclax Mesylate:1068	GDSC2	Obatoclax Mesylate	1068	0.046598516096356	0.264391746284217	0.3	44	0.6	Apoptosis regulation	BCL2, BCL-XL, BCL-W, MCL1	COREAD.GDSC2:Obatoclax Mesylate:1068	Insignificant
LGG	GDSC1:Elesclomol:1031	GDSC1	Elesclomol	1031	0.0858087804996353	0.26696065044331	0.67	17	1	Protein stability and degradation	HSP90	LGG.GDSC1:Elesclomol:1031	Insignificant
LGG	GDSC1:LDN-193189:478	GDSC1	LDN-193189	478	0.0891431907804826	0.269838847767947	0.23	17	0.82	Other	BMP	LGG.GDSC1:LDN-193189:478	Insignificant
LGG	GDSC1:IMD-0354:442	GDSC1	IMD-0354	442	0.0928353393345451	0.273619947512344	0.59	17	0.9	Other, kinases	IKKb	LGG.GDSC1:IMD-0354:442	Insignificant
ALL	GDSC1:Mitomycin-C:136	GDSC1	Mitomycin-C	136	0.0751081510212624	0.275097259296856	0.41	23	0.81	DNA replication	DNA crosslinker	ALL.GDSC1:Mitomycin-C:136	Insignificant
ALL	GDSC1:SNX-2112:328	GDSC1	SNX-2112	328	0.0755168947089409	0.275097259296856	0.26	24	0.81	Protein stability and degradation	HSP90	ALL.GDSC1:SNX-2112:328	Insignificant
COREAD	GDSC1:JW-7-24-1:256	GDSC1	JW-7-24-1	256	0.0552769592490157	0.276384796245079	0.12	42	0.2	Other, kinases	LCK	COREAD.GDSC1:JW-7-24-1:256	Insignificant
COREAD	GDSC2:Dactinomycin:1911	GDSC2	Dactinomycin	1911	0.0545967220276325	0.276384796245079	0.17	40	0.23	Other	RNA polymerase	COREAD.GDSC2:Dactinomycin:1911	Insignificant
COREAD	GDSC2:Dactolisib:1057	GDSC2	Dactolisib	1057	0.0518773044369284	0.276384796245079	0.41	40	0.55	PI3K/MTOR signaling	PI3K (class 1), MTORC1, MTORC2	COREAD.GDSC2:Dactolisib:1057	Insignificant
COREAD	GDSC1:AST-1306:381	GDSC1	AST-1306	381	0.065293068456617	0.276493289930987	-0.32	42	-0.59	RTK signaling	EGFR, ERBB4	COREAD.GDSC1:AST-1306:381	Insignificant
COREAD	GDSC1:Embelin:172	GDSC1	Embelin	172	0.0572340138293513	0.276493289930987	0.41	35	0.79	Apoptosis regulation	XIAP	COREAD.GDSC1:Embelin:172	Insignificant
COREAD	GDSC1:Epothilone B:201	GDSC1	Epothilone B	201	0.0695489310090248	0.276493289930987	0.63	35	0.69	Mitosis	Microtubule stabiliser	COREAD.GDSC1:Epothilone B:201	Insignificant
COREAD	GDSC1:Fedratinib:306	GDSC1	Fedratinib	306	0.0746091686153045	0.276493289930987	-0.02	42	-0.04	Other, kinases	JAK2	COREAD.GDSC1:Fedratinib:306	Insignificant
COREAD	GDSC1:PI-103:302	GDSC1	PI-103	302	0.0634823554176456	0.276493289930987	0.26	42	0.28	Other, kinases	PI3Kalpha, DAPK3, CLK4, PIM3, HIPK2	COREAD.GDSC1:PI-103:302	Insignificant
COREAD	GDSC1:Vinblastine:1004	GDSC1	Vinblastine	1004	0.0665413747656352	0.276493289930987	0.18	43	0.28	Mitosis	Microtubule destabiliser	COREAD.GDSC1:Vinblastine:1004	Insignificant
COREAD	GDSC1:Vinorelbine:140	GDSC1	Vinorelbine	140	0.0728726629862324	0.276493289930987	0.45	35	0.5	Mitosis	Microtubule destabiliser	COREAD.GDSC1:Vinorelbine:140	Insignificant
COREAD	GDSC2:AZD8055:1059	GDSC2	AZD8055	1059	0.0654328928238093	0.276493289930987	0.37	44	0.56	PI3K/MTOR signaling	MTORC1, MTORC2	COREAD.GDSC2:AZD8055:1059	Insignificant
COREAD	GDSC2:Daporinad:1248	GDSC2	Daporinad	1248	0.0749207624329127	0.276493289930987	0.31	22	0.47	Metabolism	NAMPT	COREAD.GDSC2:Daporinad:1248	Insignificant
COREAD	GDSC2:Sabutoclax:1849	GDSC2	Sabutoclax	1849	0.073609868985028	0.276493289930987	-0.05	44	-0.1	Apoptosis regulation	BCL2, BCL-XL, BFL1, MCL1	COREAD.GDSC2:Sabutoclax:1849	Insignificant
COREAD	GDSC2:Telomerase Inhibitor IX:1930	GDSC2	Telomerase Inhibitor IX	1930	0.0614679066139761	0.276493289930987	0.21	40	0.34	Genome integrity	Telomerase	COREAD.GDSC2:Telomerase Inhibitor IX:1930	Insignificant
HNSC	GDSC1:Piperlongumine:1243	GDSC1	Piperlongumine	1243	0.00195081895756923	0.27701629197483	-0.36	34	-1.2	Other	Induces reactive oxygen species	HNSC.GDSC1:Piperlongumine:1243	Insignificant
LAML	GDSC1:Entinostat:88	GDSC1	Entinostat	88	0.00423689364903163	0.283850058112032	0.82	24	1.6	Chromatin histone acetylation	HDAC1, HDAC3	LAML.GDSC1:Entinostat:88	Insignificant
LAML	GDSC1:GW843682X:87	GDSC1	GW843682X	87	0.00560230377852695	0.283850058112032	0.71	23	1.18	Cell cycle	PLK1	LAML.GDSC1:GW843682X:87	Insignificant
GBM	GDSC1:AST-1306:381	GDSC1	AST-1306	381	0.0157653465085859	0.284517723944564	-0.25	35	-1.33	RTK signaling	EGFR, ERBB4	GBM.GDSC1:AST-1306:381	Insignificant
GBM	GDSC1:Tenovin-6:342	GDSC1	Tenovin-6	342	0.0165203839709747	0.284517723944564	-0.2	35	-0.97	Chromatin histone acetylation	SIRT	GBM.GDSC1:Tenovin-6:342	Insignificant
COREAD	GDSC1:QL-XII-47:235	GDSC1	QL-XII-47	235	0.0794810106987441	0.286501317635008	0.06	42	0.08	Other, kinases	BTK, BMX	COREAD.GDSC1:QL-XII-47:235	Insignificant
COREAD	GDSC1:Shikonin:170	GDSC1	Shikonin	170	0.0837249383969787	0.288385898922927	0.54	34	0.91	Other	not defined	COREAD.GDSC1:Shikonin:170	Insignificant
COREAD	GDSC1:SNX-2112:328	GDSC1	SNX-2112	328	0.0830496824757663	0.288385898922927	0.05	42	0.06	Protein stability and degradation	HSP90	COREAD.GDSC1:SNX-2112:328	Insignificant
COREAD	GDSC1:JNK-9L:157	GDSC1	JNK-9L	157	0.0901097688141123	0.290979461795571	0.25	35	0.48	JNK and p38 signaling	JNK2, JNK3	COREAD.GDSC1:JNK-9L:157	Insignificant
COREAD	GDSC2:GNE-317:1926	GDSC2	GNE-317	1926	0.0880346283725627	0.290979461795571	0.38	40	0.62	PI3K/MTOR signaling	PI3Kalpha	COREAD.GDSC2:GNE-317:1926	Insignificant
COREAD	GDSC2:MK-1775:1179	GDSC2	MK-1775	1179	0.0883866846577582	0.290979461795571	0.1	45	0.24	Cell cycle	WEE1, PLK1	COREAD.GDSC2:MK-1775:1179	Insignificant
ALL	GDSC2:GNE-317:1926	GDSC2	GNE-317	1926	0.0821401634727174	0.292266163054087	-0.4	23	-0.85	PI3K/MTOR signaling	PI3Kalpha	ALL.GDSC2:GNE-317:1926	Insignificant
COREAD	GDSC2:Docetaxel:1007	GDSC2	Docetaxel	1007	0.0928392037131346	0.293675032153793	0.21	41	0.3	Mitosis	Microtubule stabiliser	COREAD.GDSC2:Docetaxel:1007	Insignificant
COREAD	GDSC1:CAY10603:276	GDSC1	CAY10603	276	0.0999310160784517	0.297871297926154	0.14	42	0.26	Chromatin histone acetylation	HDAC1, HDAC6	COREAD.GDSC1:CAY10603:276	Insignificant
COREAD	GDSC1:Piperlongumine:1243	GDSC1	Piperlongumine	1243	0.0995142690123651	0.297871297926154	0.19	44	0.38	Other	Induces reactive oxygen species	COREAD.GDSC1:Piperlongumine:1243	Insignificant
COREAD	GDSC2:BMS-754807:2171	GDSC2	BMS-754807	2171	0.097964343295876	0.297871297926154	0.44	43	0.51	IGF1R signaling	IGF1R, IR	COREAD.GDSC2:BMS-754807:2171	Insignificant
ALL	GDSC1:BIBF-1120:380	GDSC1	BIBF-1120	380	0.088528024338034	0.300995282749316	0.35	25	0.65	RTK signaling	VEGFR, PDGFR, FGFR	ALL.GDSC1:BIBF-1120:380	Insignificant
ALL	GDSC1:Torin 2:371	GDSC1	Torin 2	371	0.0877728376205482	0.300995282749316	0.28	25	0.77	PI3K/MTOR signaling	mTOR	ALL.GDSC1:Torin 2:371	Insignificant
GBM	GDSC1:PF-00299804:363	GDSC1	PF-00299804	363	0.0198682952104809	0.307958575762454	-0.19	35	-1.06	RTK signaling	EGFR, ERBB2, ERBB4	GBM.GDSC1:PF-00299804:363	Insignificant
COREAD	GDSC1:JQ1:163	GDSC1	JQ1	163	0.106712971392833	0.311320784109318	0.23	35	0.35	Chromatin other	BRD2, BRD3, BRD4, BRDT	COREAD.GDSC1:JQ1:163	Insignificant
COREAD	GDSC1:YK-4-279:1239	GDSC1	YK-4-279	1239	0.108460144141311	0.311320784109318	0.16	27	0.23	Other	RNA helicase A	COREAD.GDSC1:YK-4-279:1239	Insignificant
ALL	GDSC1:AS601245:207	GDSC1	AS601245	207	0.0941316872535656	0.311363420882397	0.17	23	0.76	JNK and p38 signaling	JNK1, JNK2, JNK2	ALL.GDSC1:AS601245:207	Insignificant
ALL	GDSC2:Foretinib:2040	GDSC2	Foretinib	2040	0.0956475868070107	0.311363420882397	0.3	23	0.72	RTK signaling	MET, KDR, TIE2, VEGFR3/FLT4, RON, PDGFR, FGFR1, EGFR	ALL.GDSC2:Foretinib:2040	Insignificant
LGG	GDSC1:Docetaxel:1007	GDSC1	Docetaxel	1007	0.108483712772231	0.311542970012561	0.36	17	0.74	Mitosis	Microtubule stabiliser	LGG.GDSC1:Docetaxel:1007	Insignificant
COREAD	GDSC2:Wee1 Inhibitor:1046	GDSC2	Wee1 Inhibitor	1046	0.111294659566149	0.313648586050057	0.22	40	0.32	Cell cycle	WEE1, CHEK1	COREAD.GDSC2:Wee1 Inhibitor:1046	Insignificant
OV	GDSC2:Camptothecin:1003	GDSC2	Camptothecin	1003	0.00435749997289409	0.315918748034822	1.07	23	1.56	DNA replication	1	OV.GDSC2:Camptothecin:1003	Insignificant
COREAD	GDSC1:Tanespimycin:1026	GDSC1	Tanespimycin	1026	0.114284728145128	0.31632380111598	0.28	43	0.38	Protein stability and degradation	HSP90	COREAD.GDSC1:Tanespimycin:1026	Insignificant
DLBC	GDSC1:AT-7519:219	GDSC1	AT-7519	219	0.0122285954758131	0.320458239252836	0.54	29	1.17	Cell cycle	CDK1, CDK2, CDK4, CDK6, CDK9	DLBC.GDSC1:AT-7519:219	Insignificant
DLBC	GDSC1:CUDC-101:273	GDSC1	CUDC-101	273	0.01835555677443	0.320458239252836	0.67	27	1.12	Other	HDAC1-10, EGFR, ERBB2	DLBC.GDSC1:CUDC-101:273	Insignificant
DLBC	GDSC1:Genentech Cpd 10:225	GDSC1	Genentech Cpd 10	225	0.01464552159524	0.320458239252836	0.52	29	1.22	Mitosis	AURKA, AURKB	DLBC.GDSC1:Genentech Cpd 10:225	Insignificant
DLBC	GDSC1:JW-7-24-1:256	GDSC1	JW-7-24-1	256	0.014241477374514	0.320458239252836	0.44	29	1.09	Other, kinases	LCK	DLBC.GDSC1:JW-7-24-1:256	Insignificant
DLBC	GDSC1:LDN-193189:478	GDSC1	LDN-193189	478	0.00436288355993562	0.320458239252836	0.55	29	1.39	Other	BMP	DLBC.GDSC1:LDN-193189:478	Insignificant
DLBC	GDSC1:Omipalisib:283	GDSC1	Omipalisib	283	0.0114450355965959	0.320458239252836	0.81	29	1.17	PI3K/MTOR signaling	PI3K (class 1), MTORC1, MTORC2	DLBC.GDSC1:Omipalisib:283	Insignificant
DLBC	GDSC1:PIK-93:303	GDSC1	PIK-93	303	0.0099176886073845	0.320458239252836	0.73	29	1.15	PI3K/MTOR signaling	PI3Kgamma	DLBC.GDSC1:PIK-93:303	Insignificant
DLBC	GDSC1:WZ3105:252	GDSC1	WZ3105	252	0.0186072526017776	0.320458239252836	0.52	29	1.09	Other	SRC, ROCK2, NTRK2, FLT3, IRAK1, others	DLBC.GDSC1:WZ3105:252	Insignificant
DLBC	GDSC1:ZSTK474:223	GDSC1	ZSTK474	223	0.00632065560171105	0.320458239252836	0.93	29	1.31	PI3K/MTOR signaling	PI3K (class 1)	DLBC.GDSC1:ZSTK474:223	Insignificant
LGG	GDSC1:Bleomycin (50 uM):1378	GDSC1	Bleomycin (50 uM)	1378	0.119086106530485	0.320970856626538	0.78	17	0.88	DNA replication	dsDNA break induction	LGG.GDSC1:Bleomycin (50 uM):1378	Insignificant
LGG	GDSC1:Bortezomib:104	GDSC1	Bortezomib	104	0.121820223485792	0.320970856626538	-0.53	11	-1.26	Protein stability and degradation	Proteasome	LGG.GDSC1:Bortezomib:104	Insignificant
LGG	GDSC1:JQ12:164	GDSC1	JQ12	164	0.123229882454831	0.320970856626538	0.59	17	0.83	Chromatin histone acetylation	HDAC1, HDAC2	LGG.GDSC1:JQ12:164	Insignificant
LGG	GDSC1:OSI-027:299	GDSC1	OSI-027	299	0.120204868798802	0.320970856626538	0.48	17	0.81	PI3K/MTOR signaling	MTORC1, MTORC2	LGG.GDSC1:OSI-027:299	Insignificant
LAML	GDSC1:Bleomycin (50 uM):1378	GDSC1	Bleomycin (50 uM)	1378	0.00983854219794632	0.325992512305486	0.67	24	1.06	DNA replication	dsDNA break induction	LAML.GDSC1:Bleomycin (50 uM):1378	Insignificant
LAML	GDSC1:Mirin:1048	GDSC1	Mirin	1048	0.0122386599394961	0.325992512305486	0.27	24	0.64	Genome integrity	MRE11	LAML.GDSC1:Mirin:1048	Insignificant
LAML	GDSC1:Vinorelbine:140	GDSC1	Vinorelbine	140	0.0128681254857429	0.325992512305486	0.71	25	1.27	Mitosis	Microtubule destabiliser	LAML.GDSC1:Vinorelbine:140	Insignificant
CESC	GDSC1:CI-1033:362	GDSC1	CI-1033	362	0.02633675899311	0.330047044411567	0.58	13	1.47	RTK signaling	EGFR, ERBB2, ERBB4	CESC.GDSC1:CI-1033:362	Insignificant
CESC	GDSC1:Etoposide:134	GDSC1	Etoposide	134	0.0218181978458668	0.330047044411567	0.9	13	1.47	DNA replication	2	CESC.GDSC1:Etoposide:134	Insignificant
CESC	GDSC1:ICL1100013:1266	GDSC1	ICL1100013	1266	0.022994640493579	0.330047044411567	0.46	12	1.27	Other	N-myristoyltransferase 1/2	CESC.GDSC1:ICL1100013:1266	Insignificant
CESC	GDSC1:JNK-9L:157	GDSC1	JNK-9L	157	0.0195774244226267	0.330047044411567	0.47	13	1.62	JNK and p38 signaling	JNK2, JNK3	CESC.GDSC1:JNK-9L:157	Insignificant
CESC	GDSC1:kb NB 142-70:407	GDSC1	kb NB 142-70	407	0.0298006773094266	0.330047044411567	0.83	13	1.38	Other, kinases	PKD	CESC.GDSC1:kb NB 142-70:407	Insignificant
CESC	GDSC1:QL-X-138:331	GDSC1	QL-X-138	331	0.0154472623404628	0.330047044411567	0.94	13	1.41	Other, kinases	BTK	CESC.GDSC1:QL-X-138:331	Insignificant
CESC	GDSC1:Shikonin:170	GDSC1	Shikonin	170	0.0184964126494351	0.330047044411567	0.48	13	1.61	Other	not defined	CESC.GDSC1:Shikonin:170	Insignificant
CESC	GDSC1:SN-38:1494	GDSC1	SN-38	1494	0.032888504438576	0.330047044411567	0.57	13	1.38	DNA replication	1	CESC.GDSC1:SN-38:1494	Insignificant
CESC	GDSC1:TWS119:366	GDSC1	TWS119	366	0.0305086034247539	0.330047044411567	0.87	13	1.46	WNT signaling	GSK3	CESC.GDSC1:TWS119:366	Insignificant
CESC	GDSC1:Vinorelbine:140	GDSC1	Vinorelbine	140	0.0351113877033582	0.330047044411567	0.78	13	1.5	Mitosis	Microtubule destabiliser	CESC.GDSC1:Vinorelbine:140	Insignificant
CESC	GDSC2:Camptothecin:1003	GDSC2	Camptothecin	1003	0.0238291932863375	0.330047044411567	0.74	12	1.63	DNA replication	1	CESC.GDSC2:Camptothecin:1003	Insignificant
LGG	GDSC1:S-Trityl-L-cysteine:41	GDSC1	S-Trityl-L-cysteine	41	0.129781357445783	0.330352546225628	-0.57	11	-0.94	Mitosis	KIF11	LGG.GDSC1:S-Trityl-L-cysteine:41	Insignificant
ALL	GDSC1:S-Trityl-L-cysteine:41	GDSC1	S-Trityl-L-cysteine	41	0.103715147194986	0.330592031684017	0.44	22	0.78	Mitosis	KIF11	ALL.GDSC1:S-Trityl-L-cysteine:41	Insignificant
LGG	GDSC1:THZ-2-102-1:346	GDSC1	THZ-2-102-1	346	0.133236242345267	0.331610203170443	-0.64	17	-0.85	Cell cycle	CDK7	LGG.GDSC1:THZ-2-102-1:346	Insignificant
LAML	GDSC1:BI-2536:60	GDSC1	BI-2536	60	0.0314082403691387	0.332346628963912	0.46	24	0.86	Cell cycle	PLK1, PLK2, PLK3	LAML.GDSC1:BI-2536:60	Insignificant
LAML	GDSC1:Doxorubicin:133	GDSC1	Doxorubicin	133	0.0299612073147048	0.332346628963912	0.74	24	1.29	DNA replication	Anthracycline	LAML.GDSC1:Doxorubicin:133	Insignificant
LAML	GDSC1:Epothilone B:201	GDSC1	Epothilone B	201	0.0349838556804118	0.332346628963912	0.71	24	1.26	Mitosis	Microtubule stabiliser	LAML.GDSC1:Epothilone B:201	Insignificant
LAML	GDSC1:Gemcitabine:135	GDSC1	Gemcitabine	135	0.031196027815589	0.332346628963912	1.1	24	1.26	DNA replication	Pyrimidine antimetabolite	LAML.GDSC1:Gemcitabine:135	Insignificant
LAML	GDSC1:Genentech Cpd 10:225	GDSC1	Genentech Cpd 10	225	0.028462463441368	0.332346628963912	0.49	25	0.74	Mitosis	AURKA, AURKB	LAML.GDSC1:Genentech Cpd 10:225	Insignificant
LAML	GDSC1:Mitomycin-C:136	GDSC1	Mitomycin-C	136	0.0282866274198733	0.332346628963912	0.63	24	1.15	DNA replication	DNA crosslinker	LAML.GDSC1:Mitomycin-C:136	Insignificant
LAML	GDSC1:OSU-03012:167	GDSC1	OSU-03012	167	0.0258658275589654	0.332346628963912	0.35	24	1.14	Metabolism	PDK1 (PDPK1)	LAML.GDSC1:OSU-03012:167	Insignificant
LAML	GDSC1:S-Trityl-L-cysteine:41	GDSC1	S-Trityl-L-cysteine	41	0.0235638300488042	0.332346628963912	0.59	25	1.17	Mitosis	KIF11	LAML.GDSC1:S-Trityl-L-cysteine:41	Insignificant
LAML	GDSC1:Tipifarnib:204	GDSC1	Tipifarnib	204	0.0248703453928491	0.332346628963912	0.97	24	1.17	Other	Farnesyl-transferase (FNTA)	LAML.GDSC1:Tipifarnib:204	Insignificant
LAML	GDSC2:Cediranib:1922	GDSC2	Cediranib	1922	0.0347971562635153	0.332346628963912	0.22	16	0.85	RTK signaling	VEGFR, FLT1, FLT2, FLT3, FLT4, KIT, PDGFRB	LAML.GDSC2:Cediranib:1922	Insignificant
COREAD	GDSC1:Thapsigargin:180	GDSC1	Thapsigargin	180	0.1275651769544	0.340906938412621	0.65	35	0.66	Other	SERCA	COREAD.GDSC1:Thapsigargin:180	Insignificant
COREAD	GDSC2:Pevonedistat:1529	GDSC2	Pevonedistat	1529	0.127548337992135	0.340906938412621	0.08	40	0.1	Other	NAE	COREAD.GDSC2:Pevonedistat:1529	Insignificant
COREAD	GDSC1:Dacinostat:200	GDSC1	Dacinostat	200	0.130125769209276	0.341855834363351	0.4	35	0.7	Chromatin histone acetylation	HDAC1	COREAD.GDSC1:Dacinostat:200	Insignificant
CESC	GDSC1:Belinostat:274	GDSC1	Belinostat	274	0.04409265458448	0.346891929474331	0.84	13	1.29	Chromatin histone acetylation	HDAC1	CESC.GDSC1:Belinostat:274	Insignificant
CESC	GDSC1:CAY10603:276	GDSC1	CAY10603	276	0.0492045290034513	0.346891929474331	1.08	13	1.25	Chromatin histone acetylation	HDAC1, HDAC6	CESC.GDSC1:CAY10603:276	Insignificant
CESC	GDSC1:Flavopiridol:432	GDSC1	Flavopiridol	432	0.044492340427504	0.346891929474331	0.3	13	1.3	Cell cycle	CDK	CESC.GDSC1:Flavopiridol:432	Insignificant
CESC	GDSC1:Obatoclax:182	GDSC1	Obatoclax	182	0.0419833165666575	0.346891929474331	0.93	13	1.46	Apoptosis regulation	BCL2, BCL-XL, BCL-W, MCL1	CESC.GDSC1:Obatoclax:182	Insignificant
CESC	GDSC1:Torin 2:371	GDSC1	Torin 2	371	0.0490606395892389	0.346891929474331	1.23	11	1.43	PI3K/MTOR signaling	mTOR	CESC.GDSC1:Torin 2:371	Insignificant
LAML	GDSC1:Bortezomib:104	GDSC1	Bortezomib	104	0.0402437166973298	0.359826172823184	0.59	25	1.04	Protein stability and degradation	Proteasome	LAML.GDSC1:Bortezomib:104	Insignificant
CESC	GDSC1:CUDC-101:273	GDSC1	CUDC-101	273	0.0557136023408728	0.360558636472632	0.82	13	1.29	Other	HDAC1-10, EGFR, ERBB2	CESC.GDSC1:CUDC-101:273	Insignificant
CESC	GDSC1:Sepantronium bromide:268	GDSC1	Sepantronium bromide	268	0.0562573759035312	0.360558636472632	1.26	12	1.2	Apoptosis regulation	BIRC5	CESC.GDSC1:Sepantronium bromide:268	Insignificant
LGG	GDSC1:ACY-1215:264	GDSC1	ACY-1215	264	0.158016505753209	0.362095375770578	0.29	17	0.75	Chromatin histone acetylation	HDAC6	LGG.GDSC1:ACY-1215:264	Insignificant
LGG	GDSC1:CGP-60474:53	GDSC1	CGP-60474	53	0.164882715752674	0.362095375770578	-0.63	11	-1.07	Cell cycle	CDK1,CDK2,CDK5,CDK7,CDK9, PKC	LGG.GDSC1:CGP-60474:53	Insignificant
LGG	GDSC1:GSK1070916:226	GDSC1	GSK1070916	226	0.149191984716645	0.362095375770578	0.62	15	0.86	Mitosis	AURKA, AURKC	LGG.GDSC1:GSK1070916:226	Insignificant
LGG	GDSC1:Phenformin:196	GDSC1	Phenformin	196	0.154693309014306	0.362095375770578	-0.33	17	-0.84	Other	Biguanide agent	LGG.GDSC1:Phenformin:196	Insignificant
LGG	GDSC1:UNC0638:245	GDSC1	UNC0638	245	0.164237078191953	0.362095375770578	-0.22	16	-0.73	Chromatin histone methylation	G9a and GLP methyltransferases	LGG.GDSC1:UNC0638:245	Insignificant
LGG	GDSC1:Vorinostat:1012	GDSC1	Vorinostat	1012	0.162491346871244	0.362095375770578	0.28	17	0.71	Chromatin histone acetylation	HDAC inhibitor Class I, IIa, IIb, IV	LGG.GDSC1:Vorinostat:1012	Insignificant
ALL	GDSC1:A-443654:86	GDSC1	A-443654	86	0.116627688170804	0.364164005921083	0.44	22	0.74	PI3K/MTOR signaling	AKT1, AKT2, AKT3	ALL.GDSC1:A-443654:86	Insignificant
LAML	GDSC1:Etoposide:134	GDSC1	Etoposide	134	0.0431784388531828	0.364617928093544	0.85	25	1.19	DNA replication	2	LAML.GDSC1:Etoposide:134	Insignificant
COREAD	GDSC1:THZ-2-102-1:346	GDSC1	THZ-2-102-1	346	0.141282676703434	0.364980248150537	0.16	40	0.13	Cell cycle	CDK7	COREAD.GDSC1:THZ-2-102-1:346	Insignificant
CESC	GDSC1:Epothilone B:201	GDSC1	Epothilone B	201	0.0690860505626237	0.373273493954157	0.67	13	1.27	Mitosis	Microtubule stabiliser	CESC.GDSC1:Epothilone B:201	Insignificant
CESC	GDSC1:Foretinib:308	GDSC1	Foretinib	308	0.076772562586316	0.373273493954157	0.85	13	1.09	RTK signaling	MET, KDR, TIE2, VEGFR3/FLT4, RON, PDGFR, FGFR1, EGFR	CESC.GDSC1:Foretinib:308	Insignificant
CESC	GDSC1:JW-7-24-1:256	GDSC1	JW-7-24-1	256	0.0697295193782177	0.373273493954157	0.84	13	1.1	Other, kinases	LCK	CESC.GDSC1:JW-7-24-1:256	Insignificant
CESC	GDSC1:OSU-03012:167	GDSC1	OSU-03012	167	0.0692842282122746	0.373273493954157	0.66	13	1.28	Metabolism	PDK1 (PDPK1)	CESC.GDSC1:OSU-03012:167	Insignificant
CESC	GDSC1:THZ-2-102-1:346	GDSC1	THZ-2-102-1	346	0.0767654072763569	0.373273493954157	1.02	13	1.14	Cell cycle	CDK7	CESC.GDSC1:THZ-2-102-1:346	Insignificant
CESC	GDSC1:Vinblastine:1004	GDSC1	Vinblastine	1004	0.075254594138279	0.373273493954157	0.47	13	1.2	Mitosis	Microtubule destabiliser	CESC.GDSC1:Vinblastine:1004	Insignificant
CESC	GDSC1:YK-4-279:1239	GDSC1	YK-4-279	1239	0.0616212010161277	0.373273493954157	0.5	11	1.38	Other	RNA helicase A	CESC.GDSC1:YK-4-279:1239	Insignificant
COREAD	GDSC1:Elesclomol:1031	GDSC1	Elesclomol	1031	0.150410148057027	0.3764672827109	0.14	43	0.19	Protein stability and degradation	HSP90	COREAD.GDSC1:Elesclomol:1031	Insignificant
COREAD	GDSC2:ABT737:1910	GDSC2	ABT737	1910	0.15058691308436	0.3764672827109	0.38	40	0.7	Apoptosis regulation	BCL2, BCL-XL, BCL-W, BCL-B, BFL1	COREAD.GDSC2:ABT737:1910	Insignificant
COREAD	GDSC1:CGP-60474:53	GDSC1	CGP-60474	53	0.153814349924533	0.376486257891158	0.59	14	0.92	Cell cycle	CDK1,CDK2,CDK5,CDK7,CDK9, PKC	COREAD.GDSC1:CGP-60474:53	Insignificant
COREAD	GDSC1:FTY-720:546	GDSC1	FTY-720	546	0.155452390355059	0.376486257891158	0.09	41	0.34	Other	S1P	COREAD.GDSC1:FTY-720:546	Insignificant
CESC	GDSC1:ACY-1215:264	GDSC1	ACY-1215	264	0.0829450879318254	0.377653939413492	0.35	13	1.19	Chromatin histone acetylation	HDAC6	CESC.GDSC1:ACY-1215:264	Insignificant
CESC	GDSC1:BAY-61-3606:178	GDSC1	BAY-61-3606	178	0.100754201461591	0.377653939413492	0.63	13	1.12	Other, kinases	SYK	CESC.GDSC1:BAY-61-3606:178	Insignificant
CESC	GDSC1:Doxorubicin:133	GDSC1	Doxorubicin	133	0.102662298028161	0.377653939413492	0.59	13	1.04	DNA replication	Anthracycline	CESC.GDSC1:Doxorubicin:133	Insignificant
CESC	GDSC1:JQ1:163	GDSC1	JQ1	163	0.094477465786687	0.377653939413492	0.42	13	0.91	Chromatin other	BRD2, BRD3, BRD4, BRDT	CESC.GDSC1:JQ1:163	Insignificant
CESC	GDSC1:Phenformin:196	GDSC1	Phenformin	196	0.104022350096584	0.377653939413492	-0.92	13	-1.13	Other	Biguanide agent	CESC.GDSC1:Phenformin:196	Insignificant
CESC	GDSC1:SNX-2112:328	GDSC1	SNX-2112	328	0.102653824426338	0.377653939413492	0.94	13	1.11	Protein stability and degradation	HSP90	CESC.GDSC1:SNX-2112:328	Insignificant
CESC	GDSC1:Thapsigargin:180	GDSC1	Thapsigargin	180	0.0952852967764558	0.377653939413492	0.99	13	1.08	Other	SERCA	CESC.GDSC1:Thapsigargin:180	Insignificant
CESC	GDSC1:Trichostatin A:437	GDSC1	Trichostatin A	437	0.100026819621003	0.377653939413492	0.24	13	0.86	Chromatin histone acetylation	HDAC	CESC.GDSC1:Trichostatin A:437	Insignificant
CESC	GDSC1:Vorinostat:1012	GDSC1	Vorinostat	1012	0.0886358804869756	0.377653939413492	0.32	13	1.14	Chromatin histone acetylation	HDAC inhibitor Class I, IIa, IIb, IV	CESC.GDSC1:Vorinostat:1012	Insignificant
CESC	GDSC2:Gemcitabine:1190	GDSC2	Gemcitabine	1190	0.104457472603732	0.377653939413492	1.17	12	0.94	DNA replication	Pyrimidine antimetabolite	CESC.GDSC2:Gemcitabine:1190	Insignificant
CESC	GDSC1:(5Z)-7-Oxozeaenol:1242	GDSC1	(5Z)-7-Oxozeaenol	1242	0.108109518615628	0.38108605312009	0.41	13	1.1	Other, kinases	TAK1	CESC.GDSC1:(5Z)-7-Oxozeaenol:1242	Insignificant
CESC	GDSC1:Piperlongumine:1243	GDSC1	Piperlongumine	1243	0.114729680477578	0.385163927317584	0.38	13	1	Other	Induces reactive oxygen species	CESC.GDSC1:Piperlongumine:1243	Insignificant
CESC	GDSC2:Obatoclax Mesylate:1068	GDSC2	Obatoclax Mesylate	1068	0.113369663736522	0.385163927317584	0.51	12	1.22	Apoptosis regulation	BCL2, BCL-XL, BCL-W, MCL1	CESC.GDSC2:Obatoclax Mesylate:1068	Insignificant
LGG	GDSC1:Fedratinib:306	GDSC1	Fedratinib	306	0.18090389088674	0.386940038249386	0.32	17	0.7	Other, kinases	JAK2	LGG.GDSC1:Fedratinib:306	Insignificant
LGG	GDSC1:Foretinib:308	GDSC1	Foretinib	308	0.192577455938847	0.386940038249386	0.19	17	0.65	RTK signaling	MET, KDR, TIE2, VEGFR3/FLT4, RON, PDGFR, FGFR1, EGFR	LGG.GDSC1:Foretinib:308	Insignificant
LGG	GDSC1:PI-103:302	GDSC1	PI-103	302	0.185769780883342	0.386940038249386	0.34	17	0.68	Other, kinases	PI3Kalpha, DAPK3, CLK4, PIM3, HIPK2	LGG.GDSC1:PI-103:302	Insignificant
LGG	GDSC1:Tanespimycin:1026	GDSC1	Tanespimycin	1026	0.191499436476231	0.386940038249386	0.36	17	0.61	Protein stability and degradation	HSP90	LGG.GDSC1:Tanespimycin:1026	Insignificant
LGG	GDSC1:Vinblastine:1004	GDSC1	Vinblastine	1004	0.193470019124693	0.386940038249386	0.28	17	0.57	Mitosis	Microtubule destabiliser	LGG.GDSC1:Vinblastine:1004	Insignificant
ALL	GDSC2:Pictilisib:1058	GDSC2	Pictilisib	1058	0.127271146452991	0.389449708146152	-0.41	23	-0.74	PI3K/MTOR signaling	PI3K (class 1)	ALL.GDSC2:Pictilisib:1058	Insignificant
COREAD	GDSC1:(5Z)-7-Oxozeaenol:1242	GDSC1	(5Z)-7-Oxozeaenol	1242	0.165192801512752	0.39028847914076	0.33	44	0.51	Other, kinases	TAK1	COREAD.GDSC1:(5Z)-7-Oxozeaenol:1242	Insignificant
COREAD	GDSC1:Trametinib:1372	GDSC1	Trametinib	1372	0.166187352408324	0.39028847914076	0.47	42	0.49	ERK MAPK signaling	MEK1, MEK2	COREAD.GDSC1:Trametinib:1372	Insignificant
LGG	GDSC1:AR-42:272	GDSC1	AR-42	272	0.198892746684322	0.390806800502527	0.21	17	0.61	Chromatin histone acetylation	HDAC1	LGG.GDSC1:AR-42:272	Insignificant
LAML	GDSC1:QL-X-138:331	GDSC1	QL-X-138	331	0.0494715269055113	0.39577221524409	0.46	22	1.01	Other, kinases	BTK	LAML.GDSC1:QL-X-138:331	Insignificant
LAML	GDSC1:CGP-60474:53	GDSC1	CGP-60474	53	0.0522050006104242	0.396758004639224	0.32	25	0.96	Cell cycle	CDK1,CDK2,CDK5,CDK7,CDK9, PKC	LAML.GDSC1:CGP-60474:53	Insignificant
LAML	GDSC1:Daporinad:1248	GDSC1	Daporinad	1248	0.0638061313735142	0.402351519032081	0.83	22	0.86	Metabolism	NAMPT	LAML.GDSC1:Daporinad:1248	Insignificant
LAML	GDSC1:Embelin:172	GDSC1	Embelin	172	0.0666802781172947	0.402351519032081	0.46	24	0.97	Apoptosis regulation	XIAP	LAML.GDSC1:Embelin:172	Insignificant
LAML	GDSC1:PIK-93:303	GDSC1	PIK-93	303	0.0659736164197914	0.402351519032081	0.63	24	0.88	PI3K/MTOR signaling	PI3Kgamma	LAML.GDSC1:PIK-93:303	Insignificant
LAML	GDSC1:TWS119:366	GDSC1	TWS119	366	0.0661346055186613	0.402351519032081	0.45	24	0.91	WNT signaling	GSK3	LAML.GDSC1:TWS119:366	Insignificant
LAML	GDSC2:AZ960:1250	GDSC2	AZ960	1250	0.0688232861502244	0.402351519032081	0.54	16	1.06	Other, kinases	JAK2, JAK3	LAML.GDSC2:AZ960:1250	Insignificant
LAML	GDSC2:Pictilisib:1058	GDSC2	Pictilisib	1058	0.0651606442981224	0.402351519032081	0.38	17	0.77	PI3K/MTOR signaling	PI3K (class 1)	LAML.GDSC2:Pictilisib:1058	Insignificant
LGG	GDSC1:Bleomycin:190	GDSC1	Bleomycin	190	0.20898210387231	0.403551648856875	0.9	15	0.74	DNA replication	dsDNA break induction	LGG.GDSC1:Bleomycin:190	Insignificant
GBM	GDSC1:Shikonin:170	GDSC1	Shikonin	170	0.0287820594674384	0.405565383404814	-0.38	35	-1.16	Other	not defined	GBM.GDSC1:Shikonin:170	Insignificant
COREAD	GDSC2:YK-4-279:1239	GDSC2	YK-4-279	1239	0.176084317648178	0.407359242320411	0.24	40	0.29	Other	RNA helicase A	COREAD.GDSC2:YK-4-279:1239	Insignificant
CESC	GDSC1:THZ-2-49:344	GDSC1	THZ-2-49	344	0.1245619205385	0.408447227812292	0.47	13	1.06	Cell cycle	CDK9	CESC.GDSC1:THZ-2-49:344	Insignificant
ALL	GDSC1:UNC0638:245	GDSC1	UNC0638	245	0.136518600808143	0.409555802424429	0.18	24	0.67	Chromatin histone methylation	G9a and GLP methyltransferases	ALL.GDSC1:UNC0638:245	Insignificant
GBM	GDSC1:CI-1033:362	GDSC1	CI-1033	362	0.0347523099738142	0.410141721013123	-0.46	35	-1.03	RTK signaling	EGFR, ERBB2, ERBB4	GBM.GDSC1:CI-1033:362	Insignificant
GBM	GDSC1:Luminespib:194	GDSC1	Luminespib	194	0.0437419702370749	0.410141721013123	-0.31	34	-0.87	Protein stability and degradation	HSP90	GBM.GDSC1:Luminespib:194	Insignificant
GBM	GDSC1:NSC319726:461	GDSC1	NSC319726	461	0.0432433175228245	0.410141721013123	-0.79	35	-1.08	p53 pathway	P53 Mut specific	GBM.GDSC1:NSC319726:461	Insignificant
GBM	GDSC1:Obatoclax:182	GDSC1	Obatoclax	182	0.047629361149911	0.410141721013123	-0.43	34	-0.92	Apoptosis regulation	BCL2, BCL-XL, BCL-W, MCL1	GBM.GDSC1:Obatoclax:182	Insignificant
GBM	GDSC1:PIK-93:303	GDSC1	PIK-93	303	0.0474678431847518	0.410141721013123	-0.42	35	-1.04	PI3K/MTOR signaling	PI3Kgamma	GBM.GDSC1:PIK-93:303	Insignificant
GBM	GDSC1:Tipifarnib:204	GDSC1	Tipifarnib	204	0.0395074312484053	0.410141721013123	-0.6	33	-1.07	Other	Farnesyl-transferase (FNTA)	GBM.GDSC1:Tipifarnib:204	Insignificant
GBM	GDSC1:ZSTK474:223	GDSC1	ZSTK474	223	0.0403893913785518	0.410141721013123	-0.58	35	-1.05	PI3K/MTOR signaling	PI3K (class 1)	GBM.GDSC1:ZSTK474:223	Insignificant
COREAD	GDSC1:Belinostat:274	GDSC1	Belinostat	274	0.183065119136151	0.417280786266227	0.16	41	0.3	Chromatin histone acetylation	HDAC1	COREAD.GDSC1:Belinostat:274	Insignificant
CESC	GDSC1:Docetaxel:1007	GDSC1	Docetaxel	1007	0.131413360477337	0.417665894112963	0.28	13	0.81	Mitosis	Microtubule stabiliser	CESC.GDSC1:Docetaxel:1007	Insignificant
CESC	GDSC1:Pelitinib:282	GDSC1	Pelitinib	282	0.133297625780733	0.417665894112963	0.69	13	0.97	EGFR signaling	EGFR	CESC.GDSC1:Pelitinib:282	Insignificant
CESC	GDSC1:Bleomycin:190	GDSC1	Bleomycin	190	0.136286443437119	0.417747576622475	1.11	12	0.99	DNA replication	dsDNA break induction	CESC.GDSC1:Bleomycin:190	Insignificant
COREAD	GDSC1:Apitolisib:382	GDSC1	Apitolisib	382	0.186502425431788	0.418954723796046	-0.3	42	-0.61	PI3K/MTOR signaling	mTOR, PI3K	COREAD.GDSC1:Apitolisib:382	Insignificant
LAML	GDSC1:Bleomycin:190	GDSC1	Bleomycin	190	0.0844705164738356	0.422747929847394	0.72	23	0.79	DNA replication	dsDNA break induction	LAML.GDSC1:Bleomycin:190	Insignificant
LAML	GDSC1:CUDC-101:273	GDSC1	CUDC-101	273	0.0858680278600266	0.422747929847394	0.34	24	1.12	Other	HDAC1-10, EGFR, ERBB2	LAML.GDSC1:CUDC-101:273	Insignificant
LAML	GDSC1:Dacinostat:200	GDSC1	Dacinostat	200	0.077831140087505	0.422747929847394	0.32	24	0.99	Chromatin histone acetylation	HDAC1	LAML.GDSC1:Dacinostat:200	Insignificant
LAML	GDSC1:FH535:173	GDSC1	FH535	173	0.0826721479615816	0.422747929847394	0.3	24	1.16	Other	PPARgamma, PPARdelta	LAML.GDSC1:FH535:173	Insignificant
LAML	GDSC1:ICL1100013:1266	GDSC1	ICL1100013	1266	0.0884979096955815	0.422747929847394	0.52	24	0.55	Other	N-myristoyltransferase 1/2	LAML.GDSC1:ICL1100013:1266	Insignificant
LAML	GDSC2:Wee1 Inhibitor:1046	GDSC2	Wee1 Inhibitor	1046	0.0889995641783987	0.422747929847394	0.23	16	0.77	Cell cycle	WEE1, CHEK1	LAML.GDSC2:Wee1 Inhibitor:1046	Insignificant
COREAD	GDSC1:Z-LLNle-CHO:45	GDSC1	Z-LLNle-CHO	45	0.19168248378679	0.424439785527892	0.59	14	1.05	Other	gamma-secretase	COREAD.GDSC1:Z-LLNle-CHO:45	Insignificant
COREAD	GDSC1:GSK1059615:374	GDSC1	GSK1059615	374	0.197130784963654	0.43035593900516	-0.21	42	-0.37	PI3K/MTOR signaling	PI3K	COREAD.GDSC1:GSK1059615:374	Insignificant
SCLC	GDSC1:(5Z)-7-Oxozeaenol:1242	GDSC1	(5Z)-7-Oxozeaenol	1242	0.0512785923905469	0.433217373983721	-0.24	51	-0.4	Other, kinases	TAK1	SCLC.GDSC1:(5Z)-7-Oxozeaenol:1242	Insignificant
SCLC	GDSC1:AR-42:272	GDSC1	AR-42	272	0.059461208193844	0.433217373983721	-0.46	49	-0.64	Chromatin histone acetylation	HDAC1	SCLC.GDSC1:AR-42:272	Insignificant
SCLC	GDSC1:AS601245:207	GDSC1	AS601245	207	0.0475875790330094	0.433217373983721	-0.37	50	-0.71	JNK and p38 signaling	JNK1, JNK2, JNK2	SCLC.GDSC1:AS601245:207	Insignificant
SCLC	GDSC1:Belinostat:274	GDSC1	Belinostat	274	0.0436262873849367	0.433217373983721	-0.54	49	-0.7	Chromatin histone acetylation	HDAC1	SCLC.GDSC1:Belinostat:274	Insignificant
SCLC	GDSC1:CAY10603:276	GDSC1	CAY10603	276	0.0277870351036375	0.433217373983721	-0.57	50	-0.86	Chromatin histone acetylation	HDAC1, HDAC6	SCLC.GDSC1:CAY10603:276	Insignificant
SCLC	GDSC1:Daporinad:1248	GDSC1	Daporinad	1248	0.0519970416157539	0.433217373983721	-0.88	50	-0.62	Metabolism	NAMPT	SCLC.GDSC1:Daporinad:1248	Insignificant
SCLC	GDSC1:Docetaxel:1007	GDSC1	Docetaxel	1007	0.0460649350505244	0.433217373983721	-0.17	51	-0.29	Mitosis	Microtubule stabiliser	SCLC.GDSC1:Docetaxel:1007	Insignificant
SCLC	GDSC1:Embelin:172	GDSC1	Embelin	172	0.0439160373135487	0.433217373983721	-0.3	50	-0.63	Apoptosis regulation	XIAP	SCLC.GDSC1:Embelin:172	Insignificant
SCLC	GDSC1:Etoposide:134	GDSC1	Etoposide	134	0.0243699116976527	0.433217373983721	-0.75	50	-0.95	DNA replication	2	SCLC.GDSC1:Etoposide:134	Insignificant
SCLC	GDSC1:JQ1:163	GDSC1	JQ1	163	0.0565858861052279	0.433217373983721	-0.43	50	-0.72	Chromatin other	BRD2, BRD3, BRD4, BRDT	SCLC.GDSC1:JQ1:163	Insignificant
SCLC	GDSC1:JQ12:164	GDSC1	JQ12	164	0.0573632897810718	0.433217373983721	-0.42	50	-0.64	Chromatin histone acetylation	HDAC1, HDAC2	SCLC.GDSC1:JQ12:164	Insignificant
SCLC	GDSC1:Luminespib:194	GDSC1	Luminespib	194	0.0186272409086559	0.433217373983721	-0.55	48	-0.88	Protein stability and degradation	HSP90	SCLC.GDSC1:Luminespib:194	Insignificant
SCLC	GDSC1:Mirin:1048	GDSC1	Mirin	1048	0.0215581397383251	0.433217373983721	-0.45	50	-0.8	Genome integrity	MRE11	SCLC.GDSC1:Mirin:1048	Insignificant
SCLC	GDSC1:Mitomycin-C:136	GDSC1	Mitomycin-C	136	0.0304289078371045	0.433217373983721	-0.56	50	-0.94	DNA replication	DNA crosslinker	SCLC.GDSC1:Mitomycin-C:136	Insignificant
SCLC	GDSC1:Sepantronium bromide:268	GDSC1	Sepantronium bromide	268	0.0368033535519275	0.433217373983721	-0.78	47	-0.72	Apoptosis regulation	BIRC5	SCLC.GDSC1:Sepantronium bromide:268	Insignificant
SCLC	GDSC1:THZ-2-49:344	GDSC1	THZ-2-49	344	0.0358300465867348	0.433217373983721	-0.46	49	-0.49	Cell cycle	CDK9	SCLC.GDSC1:THZ-2-49:344	Insignificant
DLBC	GDSC1:AR-42:272	GDSC1	AR-42	272	0.036255206895867	0.43349917433118	0.56	27	1.02	Chromatin histone acetylation	HDAC1	DLBC.GDSC1:AR-42:272	Insignificant
DLBC	GDSC1:Belinostat:274	GDSC1	Belinostat	274	0.032282864357651	0.43349917433118	0.58	27	1	Chromatin histone acetylation	HDAC1	DLBC.GDSC1:Belinostat:274	Insignificant
DLBC	GDSC1:FH535:173	GDSC1	FH535	173	0.0363579952664861	0.43349917433118	0.23	29	0.81	Other	PPARgamma, PPARdelta	DLBC.GDSC1:FH535:173	Insignificant
DLBC	GDSC1:Foretinib:308	GDSC1	Foretinib	308	0.0356299035550557	0.43349917433118	0.34	29	0.99	RTK signaling	MET, KDR, TIE2, VEGFR3/FLT4, RON, PDGFR, FGFR1, EGFR	DLBC.GDSC1:Foretinib:308	Insignificant
COREAD	GDSC1:GW843682X:87	GDSC1	GW843682X	87	0.201407877151284	0.433586402200681	0.4	14	0.4	Cell cycle	PLK1	COREAD.GDSC1:GW843682X:87	Insignificant
PAAD	GDSC1:ARRY-520:474	GDSC1	ARRY-520	474	0.0164452264339194	0.439168206340559	-0.66	29	-1.11	Mitosis	KIF11	PAAD.GDSC1:ARRY-520:474	Insignificant
PAAD	GDSC1:Lestaurtinib:1024	GDSC1	Lestaurtinib	1024	0.0116879900878188	0.439168206340559	-0.45	29	-1.09	Other, kinases	FLT3, JAK2, NTRK1, NTRK2, NTRK3	PAAD.GDSC1:Lestaurtinib:1024	Insignificant
PAAD	GDSC1:Phenformin:196	GDSC1	Phenformin	196	0.0121382455212569	0.439168206340559	-0.73	28	-1.2	Other	Biguanide agent	PAAD.GDSC1:Phenformin:196	Insignificant
PAAD	GDSC1:Pictilisib:1527	GDSC1	Pictilisib	1527	0.0157738107763652	0.439168206340559	0.54	25	1.25	PI3K/MTOR signaling	PI3K (class 1)	PAAD.GDSC1:Pictilisib:1527	Insignificant
PAAD	GDSC2:Gemcitabine:1190	GDSC2	Gemcitabine	1190	0.00908950935608606	0.439168206340559	-1.48	28	-1.26	DNA replication	Pyrimidine antimetabolite	PAAD.GDSC2:Gemcitabine:1190	Insignificant
PAAD	GDSC2:Pevonedistat:1529	GDSC2	Pevonedistat	1529	0.0185564030848124	0.439168206340559	-0.85	28	-1.07	Other	NAE	PAAD.GDSC2:Pevonedistat:1529	Insignificant
LAML	GDSC1:SN-38:1494	GDSC1	SN-38	1494	0.0956062421445666	0.44036814563558	0.38	24	0.86	DNA replication	1	LAML.GDSC1:SN-38:1494	Insignificant
COREAD	GDSC1:AR-42:272	GDSC1	AR-42	272	0.210716346652184	0.442627641255824	0.21	41	0.34	Chromatin histone acetylation	HDAC1	COREAD.GDSC1:AR-42:272	Insignificant
COREAD	GDSC1:AZD8055:1059	GDSC1	AZD8055	1059	0.221056575159122	0.442627641255824	0	43	0.01	PI3K/MTOR signaling	MTORC1, MTORC2	COREAD.GDSC1:AZD8055:1059	Insignificant
COREAD	GDSC1:Bleomycin:190	GDSC1	Bleomycin	190	0.227146821510322	0.442627641255824	0.28	35	0.26	DNA replication	dsDNA break induction	COREAD.GDSC1:Bleomycin:190	Insignificant
COREAD	GDSC1:Lestaurtinib:1024	GDSC1	Lestaurtinib	1024	0.228452976132038	0.442627641255824	0.13	43	0.17	Other, kinases	FLT3, JAK2, NTRK1, NTRK2, NTRK3	COREAD.GDSC1:Lestaurtinib:1024	Insignificant
COREAD	GDSC1:Mitomycin-C:136	GDSC1	Mitomycin-C	136	0.217706997265659	0.442627641255824	0.28	35	0.41	DNA replication	DNA crosslinker	COREAD.GDSC1:Mitomycin-C:136	Insignificant
COREAD	GDSC1:S-Trityl-L-cysteine:41	GDSC1	S-Trityl-L-cysteine	41	0.214586002826333	0.442627641255824	0.28	14	0.37	Mitosis	KIF11	COREAD.GDSC1:S-Trityl-L-cysteine:41	Insignificant
COREAD	GDSC2:Docetaxel:1819	GDSC2	Docetaxel	1819	0.220484903403939	0.442627641255824	0.24	40	0.19	Mitosis	Microtubule stabiliser	COREAD.GDSC2:Docetaxel:1819	Insignificant
COREAD	GDSC2:Teniposide:1809	GDSC2	Teniposide	1809	0.228234501762791	0.442627641255824	0.2	44	0.3	DNA replication		COREAD.GDSC2:Teniposide:1809	Insignificant
ALL	GDSC1:AR-42:272	GDSC1	AR-42	272	0.156409269082009	0.443159595732358	0.17	24	0.64	Chromatin histone acetylation	HDAC1	ALL.GDSC1:AR-42:272	Insignificant
ALL	GDSC1:ARRY-520:474	GDSC1	ARRY-520	474	0.154326665270478	0.443159595732358	0.51	23	0.67	Mitosis	KIF11	ALL.GDSC1:ARRY-520:474	Insignificant
ALL	GDSC1:MG-132:9	GDSC1	MG-132	9	0.155043604895169	0.443159595732358	0.49	20	0.73	Protein stability and degradation	Proteasome, CAPN1	ALL.GDSC1:MG-132:9	Insignificant
ALL	GDSC2:Vorinostat:1012	GDSC2	Vorinostat	1012	0.159348671387907	0.44327903131545	0.14	23	0.65	Chromatin histone acetylation	HDAC inhibitor Class I, IIa, IIb, IV	ALL.GDSC2:Vorinostat:1012	Insignificant
CESC	GDSC1:Fedratinib:306	GDSC1	Fedratinib	306	0.149560182840786	0.448680548522358	0.48	13	0.74	Other, kinases	JAK2	CESC.GDSC1:Fedratinib:306	Insignificant
KIRC	GDSC1:Pictilisib:1058	GDSC1	Pictilisib	1058	0.00937834925028164	0.450160764013519	0.55	29	1.11	PI3K/MTOR signaling	PI3K (class 1)	KIRC.GDSC1:Pictilisib:1058	Insignificant
KIRC	GDSC1:Trametinib:1372	GDSC1	Trametinib	1372	0.00888351509254278	0.450160764013519	0.63	28	1.27	ERK MAPK signaling	MEK1, MEK2	KIRC.GDSC1:Trametinib:1372	Insignificant
LAML	GDSC1:ACY-1215:264	GDSC1	ACY-1215	264	0.113246009366088	0.452984037464352	0.31	24	1.19	Chromatin histone acetylation	HDAC6	LAML.GDSC1:ACY-1215:264	Insignificant
LAML	GDSC1:BMS-754807:184	GDSC1	BMS-754807	184	0.110471748698066	0.452984037464352	0.6	23	0.76	RTK signaling	IGF1R, IR	LAML.GDSC1:BMS-754807:184	Insignificant
LAML	GDSC1:Phenformin:196	GDSC1	Phenformin	196	0.112340361800653	0.452984037464352	0.32	24	0.82	Other	Biguanide agent	LAML.GDSC1:Phenformin:196	Insignificant
LAML	GDSC2:Camptothecin:1003	GDSC2	Camptothecin	1003	0.113201466596103	0.452984037464352	0.34	19	1	DNA replication	1	LAML.GDSC2:Camptothecin:1003	Insignificant
LAML	GDSC2:Vinblastine:1004	GDSC2	Vinblastine	1004	0.103673481163466	0.452984037464352	0.33	16	1.04	Mitosis	Microtubule destabiliser	LAML.GDSC2:Vinblastine:1004	Insignificant
CESC	GDSC1:PIK-93:303	GDSC1	PIK-93	303	0.157567026175835	0.453407156954955	0.58	13	0.83	PI3K/MTOR signaling	PI3Kgamma	CESC.GDSC1:PIK-93:303	Insignificant
CESC	GDSC1:Trametinib:1372	GDSC1	Trametinib	1372	0.1575221565256	0.453407156954955	0.74	11	1.04	ERK MAPK signaling	MEK1, MEK2	CESC.GDSC1:Trametinib:1372	Insignificant
ALL	GDSC1:Z-LLNle-CHO:45	GDSC1	Z-LLNle-CHO	45	0.165960143356023	0.453426820240563	0.3	22	0.66	Other	gamma-secretase	ALL.GDSC1:Z-LLNle-CHO:45	Insignificant
ALL	GDSC1:JNK-9L:157	GDSC1	JNK-9L	157	0.170585658890822	0.457887821233258	0.13	23	0.61	JNK and p38 signaling	JNK2, JNK3	ALL.GDSC1:JNK-9L:157	Insignificant
ALL	GDSC1:Dactolisib:1057	GDSC1	Dactolisib	1057	0.174382336065952	0.460008576173978	-0.21	23	-0.65	PI3K/MTOR signaling	PI3K (class 1), MTORC1, MTORC2	ALL.GDSC1:Dactolisib:1057	Insignificant
COREAD	GDSC1:A-443654:86	GDSC1	A-443654	86	0.248375591110624	0.460801709955622	0.45	14	0.55	PI3K/MTOR signaling	AKT1, AKT2, AKT3	COREAD.GDSC1:A-443654:86	Insignificant
COREAD	GDSC1:Bleomycin (50 uM):1378	GDSC1	Bleomycin (50 uM)	1378	0.247121832588061	0.460801709955622	0.17	44	0.19	DNA replication	dsDNA break induction	COREAD.GDSC1:Bleomycin (50 uM):1378	Insignificant
COREAD	GDSC1:CI-1033:362	GDSC1	CI-1033	362	0.261616454684482	0.460801709955622	-0.26	42	-0.35	RTK signaling	EGFR, ERBB2, ERBB4	COREAD.GDSC1:CI-1033:362	Insignificant
COREAD	GDSC1:CPI-613:415	GDSC1	CPI-613	415	0.249056057966854	0.460801709955622	0.05	41	0.16	Other	Metabo, Mitochondria	COREAD.GDSC1:CPI-613:415	Insignificant
COREAD	GDSC1:DMOG:165	GDSC1	DMOG	165	0.257240531648062	0.460801709955622	0.34	35	0.73	Metabolism	HIF-PH	COREAD.GDSC1:DMOG:165	Insignificant
COREAD	GDSC2:AZD6738:1917	GDSC2	AZD6738	1917	0.25500573251438	0.460801709955622	0.12	40	0.19	Genome integrity	ATR	COREAD.GDSC2:AZD6738:1917	Insignificant
COREAD	GDSC2:Buparlisib:1873	GDSC2	Buparlisib	1873	0.252659022279558	0.460801709955622	0.05	40	0.13	PI3K/MTOR signaling	PI3Kalpha, PI3Kdelta, PI3Kbeta, PI3Kgamma	COREAD.GDSC2:Buparlisib:1873	Insignificant
COREAD	GDSC2:Paclitaxel:1080	GDSC2	Paclitaxel	1080	0.261414448777238	0.460801709955622	0.26	40	0.27	Mitosis	Microtubule stabiliser	COREAD.GDSC2:Paclitaxel:1080	Insignificant
CESC	GDSC1:Bleomycin (50 uM):1378	GDSC1	Bleomycin (50 uM)	1378	0.163562508875356	0.461246275028505	0.59	13	0.79	DNA replication	dsDNA break induction	CESC.GDSC1:Bleomycin (50 uM):1378	Insignificant
LGG	GDSC1:Epothilone B:201	GDSC1	Epothilone B	201	0.246030396280378	0.462411723803846	0.39	16	0.66	Mitosis	Microtubule stabiliser	LGG.GDSC1:Epothilone B:201	Insignificant
LGG	GDSC1:YK-4-279:1239	GDSC1	YK-4-279	1239	0.247720566323489	0.462411723803846	0.25	15	0.69	Other	RNA helicase A	LGG.GDSC1:YK-4-279:1239	Insignificant
COREAD	GDSC1:Mirin:1048	GDSC1	Mirin	1048	0.265893777536666	0.463073432788575	0.06	34	0.09	Genome integrity	MRE11	COREAD.GDSC1:Mirin:1048	Insignificant
COREAD	GDSC1:ARRY-520:474	GDSC1	ARRY-520	474	0.273287276648901	0.466911318348002	-0.05	41	-0.06	Mitosis	KIF11	COREAD.GDSC1:ARRY-520:474	Insignificant
COREAD	GDSC2:Mitoxantrone:1810	GDSC2	Mitoxantrone	1810	0.274122128836569	0.466911318348002	0.01	44	0.01	DNA replication		COREAD.GDSC2:Mitoxantrone:1810	Insignificant
ALL	GDSC1:Entinostat:88	GDSC1	Entinostat	88	0.180649132831853	0.468463005479212	0.41	23	0.6	Chromatin histone acetylation	HDAC1, HDAC3	ALL.GDSC1:Entinostat:88	Insignificant
CESC	GDSC1:CD532:449	GDSC1	CD532	449	0.175235866210838	0.484475630112316	0.29	13	0.91	Mitosis	AURKA	CESC.GDSC1:CD532:449	Insignificant
ALL	GDSC1:HG6-64-1:159	GDSC1	HG6-64-1	159	0.190786673408234	0.486506017190997	0.52	22	0.6	ERK MAPK signaling	BRAF	ALL.GDSC1:HG6-64-1:159	Insignificant
GBM	GDSC1:ACY-1215:264	GDSC1	ACY-1215	264	0.0631393220861483	0.489329746167649	-0.3	35	-0.96	Chromatin histone acetylation	HDAC6	GBM.GDSC1:ACY-1215:264	Insignificant
GBM	GDSC1:CAY10603:276	GDSC1	CAY10603	276	0.061611263642198	0.489329746167649	-0.38	35	-0.99	Chromatin histone acetylation	HDAC1, HDAC6	GBM.GDSC1:CAY10603:276	Insignificant
COREAD	GDSC2:Vinblastine:1004	GDSC2	Vinblastine	1004	0.29085075924767	0.4900203009064	0	40	0	Mitosis	Microtubule destabiliser	COREAD.GDSC2:Vinblastine:1004	Insignificant
CESC	GDSC1:Gemcitabine:135	GDSC1	Gemcitabine	135	0.180985443460623	0.490748990922074	0.9	13	0.85	DNA replication	Pyrimidine antimetabolite	CESC.GDSC1:Gemcitabine:135	Insignificant
ALL	GDSC1:QL-XII-47:235	GDSC1	QL-XII-47	235	0.196285980997448	0.492323853977205	0.16	24	0.56	Other, kinases	BTK, BMX	ALL.GDSC1:QL-XII-47:235	Insignificant
LAML	GDSC1:QL-XII-47:235	GDSC1	QL-XII-47	235	0.129583585479414	0.492417624821775	0.29	25	0.65	Other, kinases	BTK, BMX	LAML.GDSC1:QL-XII-47:235	Insignificant
LAML	GDSC2:Navitoclax:1011	GDSC2	Navitoclax	1011	0.128320879855648	0.492417624821775	-0.42	17	-0.55	Apoptosis regulation	BCL2, BCL-XL, BCL-W	LAML.GDSC2:Navitoclax:1011	Insignificant
ALL	GDSC1:Belinostat:274	GDSC1	Belinostat	274	0.205760822680555	0.493549955364065	0.15	24	0.56	Chromatin histone acetylation	HDAC1	ALL.GDSC1:Belinostat:274	Insignificant
ALL	GDSC1:NSC319726:461	GDSC1	NSC319726	461	0.206960539629656	0.493549955364065	0.35	25	0.56	p53 pathway	P53 Mut specific	ALL.GDSC1:NSC319726:461	Insignificant
ALL	GDSC1:Tenovin-6:342	GDSC1	Tenovin-6	342	0.208077994760715	0.493549955364065	0.16	25	0.59	Chromatin histone acetylation	SIRT	ALL.GDSC1:Tenovin-6:342	Insignificant
ALL	GDSC1:Vinblastine:1004	GDSC1	Vinblastine	1004	0.209678085612184	0.493549955364065	0.28	24	0.58	Mitosis	Microtubule destabiliser	ALL.GDSC1:Vinblastine:1004	Insignificant
COREAD	GDSC1:BI-2536:60	GDSC1	BI-2536	60	0.296423947328268	0.49403991221378	0.16	14	0.17	Cell cycle	PLK1, PLK2, PLK3	COREAD.GDSC1:BI-2536:60	Insignificant
LAML	GDSC1:Paclitaxel:11	GDSC1	Paclitaxel	11	0.138622427228213	0.494786702696366	0.62	24	1	Mitosis	Microtubule stabiliser	LAML.GDSC1:Paclitaxel:11	Insignificant
LAML	GDSC1:THZ-2-102-1:346	GDSC1	THZ-2-102-1	346	0.139972554052261	0.494786702696366	0.56	24	0.69	Cell cycle	CDK7	LAML.GDSC1:THZ-2-102-1:346	Insignificant
LAML	GDSC2:Pevonedistat:1529	GDSC2	Pevonedistat	1529	0.136031304162256	0.494786702696366	0.53	16	0.96	Other	NAE	LAML.GDSC2:Pevonedistat:1529	Insignificant
COREAD	GDSC1:ACY-1215:264	GDSC1	ACY-1215	264	0.314798373667379	0.494988931914728	-0.15	42	-0.29	Chromatin histone acetylation	HDAC6	COREAD.GDSC1:ACY-1215:264	Insignificant
COREAD	GDSC1:OSI-027:299	GDSC1	OSI-027	299	0.304954758257705	0.494988931914728	0.17	42	0.25	PI3K/MTOR signaling	MTORC1, MTORC2	COREAD.GDSC1:OSI-027:299	Insignificant
COREAD	GDSC1:Torin 2:371	GDSC1	Torin 2	371	0.319245475882995	0.494988931914728	-0.33	40	-0.52	PI3K/MTOR signaling	mTOR	COREAD.GDSC1:Torin 2:371	Insignificant
COREAD	GDSC1:WYE-125132:317	GDSC1	WYE-125132	317	0.315422798781224	0.494988931914728	-0.31	42	-0.52	PI3K/MTOR signaling	mTOR	COREAD.GDSC1:WYE-125132:317	Insignificant
COREAD	GDSC2:Camptothecin:1003	GDSC2	Camptothecin	1003	0.311935052867772	0.494988931914728	0.19	45	0.26	DNA replication	1	COREAD.GDSC2:Camptothecin:1003	Insignificant
COREAD	GDSC2:Entinostat:1593	GDSC2	Entinostat	1593	0.320614341415091	0.494988931914728	-0.26	44	-0.5	Chromatin histone acetylation	HDAC1, HDAC3	COREAD.GDSC2:Entinostat:1593	Insignificant
COREAD	GDSC2:Pictilisib:1058	GDSC2	Pictilisib	1058	0.322541174989597	0.494988931914728	0.12	41	0.2	PI3K/MTOR signaling	PI3K (class 1)	COREAD.GDSC2:Pictilisib:1058	Insignificant
COREAD	GDSC2:Sepantronium bromide:1941	GDSC2	Sepantronium bromide	1941	0.310458014073858	0.494988931914728	0.42	40	0.48	Apoptosis regulation	BIRC5	COREAD.GDSC2:Sepantronium bromide:1941	Insignificant
SCLC	GDSC1:BAY-61-3606:178	GDSC1	BAY-61-3606	178	0.0718144172183917	0.499436628836997	-0.41	50	-0.83	Other, kinases	SYK	SCLC.GDSC1:BAY-61-3606:178	Insignificant
ALL	GDSC1:AZD8055:1059	GDSC1	AZD8055	1059	0.216036594390308	0.500812105177533	-0.21	23	-0.57	PI3K/MTOR signaling	MTORC1, MTORC2	ALL.GDSC1:AZD8055:1059	Insignificant
CESC	GDSC1:UNC0638:245	GDSC1	UNC0638	245	0.188614044902822	0.50178453455279	0.45	13	0.69	Chromatin histone methylation	G9a and GLP methyltransferases	CESC.GDSC1:UNC0638:245	Insignificant
ALL	GDSC2:Vinorelbine:2048	GDSC2	Vinorelbine	2048	0.21978717611278	0.501902058884407	0.24	23	0.58	Mitosis	Microtubule destabiliser	ALL.GDSC2:Vinorelbine:2048	Insignificant
LAML	GDSC2:Epirubicin:1511	GDSC2	Epirubicin	1511	0.145481413943728	0.50257215726015	0.46	16	0.85	DNA replication	Anthracycline	LAML.GDSC2:Epirubicin:1511	Insignificant
CESC	GDSC1:AS601245:207	GDSC1	AS601245	207	0.196876421188023	0.504316118765183	0.44	13	0.86	JNK and p38 signaling	JNK1, JNK2, JNK2	CESC.GDSC1:AS601245:207	Insignificant
CESC	GDSC1:AT-7519:219	GDSC1	AT-7519	219	0.193371529054323	0.504316118765183	0.61	13	0.71	Cell cycle	CDK1, CDK2, CDK4, CDK6, CDK9	CESC.GDSC1:AT-7519:219	Insignificant
CESC	GDSC2:ABT737:1910	GDSC2	ABT737	1910	0.200295763481207	0.504316118765183	0.37	12	0.94	Apoptosis regulation	BCL2, BCL-XL, BCL-W, BCL-B, BFL1	CESC.GDSC2:ABT737:1910	Insignificant
ALL	GDSC1:TWS119:366	GDSC1	TWS119	366	0.226735701609694	0.508115364519859	0.25	25	0.49	WNT signaling	GSK3	ALL.GDSC1:TWS119:366	Insignificant
ALL	GDSC1:Vorinostat:1012	GDSC1	Vorinostat	1012	0.229150066352093	0.508115364519859	0.11	24	0.49	Chromatin histone acetylation	HDAC inhibitor Class I, IIa, IIb, IV	ALL.GDSC1:Vorinostat:1012	Insignificant
COREAD	GDSC1:Dactolisib:1057	GDSC1	Dactolisib	1057	0.337510998460822	0.508981348274997	0.02	43	0.04	PI3K/MTOR signaling	PI3K (class 1), MTORC1, MTORC2	COREAD.GDSC1:Dactolisib:1057	Insignificant
COREAD	GDSC1:Paclitaxel:11	GDSC1	Paclitaxel	11	0.338226315305321	0.508981348274997	0.3	14	0.33	Mitosis	Microtubule stabiliser	COREAD.GDSC1:Paclitaxel:11	Insignificant
CESC	GDSC1:Mitomycin-C:136	GDSC1	Mitomycin-C	136	0.205992768071917	0.50956105786211	0.32	13	0.56	DNA replication	DNA crosslinker	CESC.GDSC1:Mitomycin-C:136	Insignificant
ALL	GDSC1:JQ1:163	GDSC1	JQ1	163	0.236823517041133	0.509880101994585	0.29	23	0.53	Chromatin other	BRD2, BRD3, BRD4, BRDT	ALL.GDSC1:JQ1:163	Insignificant
ALL	GDSC1:Thapsigargin:180	GDSC1	Thapsigargin	180	0.239943577409217	0.509880101994585	0.26	22	0.5	Other	SERCA	ALL.GDSC1:Thapsigargin:180	Insignificant
ALL	GDSC2:Telomerase Inhibitor IX:1930	GDSC2	Telomerase Inhibitor IX	1930	0.234811928685309	0.509880101994585	-0.16	23	-0.57	Genome integrity	Telomerase	ALL.GDSC2:Telomerase Inhibitor IX:1930	Insignificant
ALL	GDSC2:Taselisib:1561	GDSC2	Taselisib	1561	0.243344151988247	0.510022674715094	-0.39	23	-0.56	PI3K/MTOR signaling	PI3K (beta sparing)	ALL.GDSC2:Taselisib:1561	Insignificant
SCLC	GDSC1:Epothilone B:201	GDSC1	Epothilone B	201	0.0928076849073231	0.511038232714135	-0.46	50	-0.64	Mitosis	Microtubule stabiliser	SCLC.GDSC1:Epothilone B:201	Insignificant
SCLC	GDSC1:Tanespimycin:1026	GDSC1	Tanespimycin	1026	0.086024508052266	0.511038232714135	-0.43	50	-0.71	Protein stability and degradation	HSP90	SCLC.GDSC1:Tanespimycin:1026	Insignificant
SCLC	GDSC1:Temsirolimus:1016	GDSC1	Temsirolimus	1016	0.103032838614891	0.511038232714135	-0.39	50	-0.75	PI3K/MTOR signaling	MTOR	SCLC.GDSC1:Temsirolimus:1016	Insignificant
SCLC	GDSC1:Thapsigargin:180	GDSC1	Thapsigargin	180	0.103543694210054	0.511038232714135	-0.44	49	-0.56	Other	SERCA	SCLC.GDSC1:Thapsigargin:180	Insignificant
SCLC	GDSC1:THZ-2-102-1:346	GDSC1	THZ-2-102-1	346	0.0866009290748019	0.511038232714135	-0.61	47	-0.59	Cell cycle	CDK7	SCLC.GDSC1:THZ-2-102-1:346	Insignificant
SCLC	GDSC1:Tipifarnib:204	GDSC1	Tipifarnib	204	0.0968984435294448	0.511038232714135	-0.35	50	-0.48	Other	Farnesyl-transferase (FNTA)	SCLC.GDSC1:Tipifarnib:204	Insignificant
SCLC	GDSC1:UNC0638:245	GDSC1	UNC0638	245	0.0994900934627649	0.511038232714135	-0.32	51	-0.61	Chromatin histone methylation	G9a and GLP methyltransferases	SCLC.GDSC1:UNC0638:245	Insignificant
SCLC	GDSC1:WYE-125132:317	GDSC1	WYE-125132	317	0.0857804225328629	0.511038232714135	-0.38	53	-0.61	PI3K/MTOR signaling	mTOR	SCLC.GDSC1:WYE-125132:317	Insignificant
SCLC	GDSC2:Gemcitabine:1190	GDSC2	Gemcitabine	1190	0.0951510284606715	0.511038232714135	-0.66	36	-0.52	DNA replication	Pyrimidine antimetabolite	SCLC.GDSC2:Gemcitabine:1190	Insignificant
SCLC	GDSC1:FH535:173	GDSC1	FH535	173	0.107402268704189	0.513517097241905	-0.24	50	-0.35	Other	PPARgamma, PPARdelta	SCLC.GDSC1:FH535:173	Insignificant
LGG	GDSC1:CP466722:152	GDSC1	CP466722	152	0.284420042359703	0.51379104426269	0.44	17	0.66	Genome integrity	ATM	LGG.GDSC1:CP466722:152	Insignificant
LGG	GDSC1:Trametinib:1372	GDSC1	Trametinib	1372	0.28404267967939	0.51379104426269	0.21	17	0.31	ERK MAPK signaling	MEK1, MEK2	LGG.GDSC1:Trametinib:1372	Insignificant
GBM	GDSC1:ICL1100013:1266	GDSC1	ICL1100013	1266	0.0696732501156153	0.514254941329541	0.52	34	0.78	Other	N-myristoyltransferase 1/2	GBM.GDSC1:ICL1100013:1266	Insignificant
CESC	GDSC1:Genentech Cpd 10:225	GDSC1	Genentech Cpd 10	225	0.211612947918188	0.514438373387318	0.64	13	0.77	Mitosis	AURKA, AURKB	CESC.GDSC1:Genentech Cpd 10:225	Insignificant
LAML	GDSC1:Cytarabine:1006	GDSC1	Cytarabine	1006	0.156272464180631	0.516378577292518	0.47	24	0.65	Other	Antimetabolite	LAML.GDSC1:Cytarabine:1006	Insignificant
LAML	GDSC1:JNK-9L:157	GDSC1	JNK-9L	157	0.155008619044235	0.516378577292518	0.21	25	0.72	JNK and p38 signaling	JNK2, JNK3	LAML.GDSC1:JNK-9L:157	Insignificant
CESC	GDSC2:Wee1 Inhibitor:1046	GDSC2	Wee1 Inhibitor	1046	0.217876549457119	0.520688024973793	0.44	12	0.93	Cell cycle	WEE1, CHEK1	CESC.GDSC2:Wee1 Inhibitor:1046	Insignificant
LUAD	GDSC1:Foretinib:308	GDSC1	Foretinib	308	0.00886746479760037	0.523180423058422	-0.61	55	-1.27	RTK signaling	MET, KDR, TIE2, VEGFR3/FLT4, RON, PDGFR, FGFR1, EGFR	LUAD.GDSC1:Foretinib:308	Insignificant
CESC	GDSC1:AR-42:272	GDSC1	AR-42	272	0.222776869028648	0.523525642217323	0.51	13	0.75	Chromatin histone acetylation	HDAC1	CESC.GDSC1:AR-42:272	Insignificant
LAML	GDSC1:A-443654:86	GDSC1	A-443654	86	0.202190802037668	0.524047747505497	0.3	25	0.65	PI3K/MTOR signaling	AKT1, AKT2, AKT3	LAML.GDSC1:A-443654:86	Insignificant
LAML	GDSC1:ARRY-520:474	GDSC1	ARRY-520	474	0.191204185977745	0.524047747505497	0.49	23	0.71	Mitosis	KIF11	LAML.GDSC1:ARRY-520:474	Insignificant
LAML	GDSC1:AS601245:207	GDSC1	AS601245	207	0.216188258569384	0.524047747505497	0.21	24	0.58	JNK and p38 signaling	JNK1, JNK2, JNK2	LAML.GDSC1:AS601245:207	Insignificant
LAML	GDSC1:DMOG:165	GDSC1	DMOG	165	0.208608917722736	0.524047747505497	0.28	25	0.54	Metabolism	HIF-PH	LAML.GDSC1:DMOG:165	Insignificant
LAML	GDSC1:GSK1070916:226	GDSC1	GSK1070916	226	0.217204000610831	0.524047747505497	0.64	24	0.71	Mitosis	AURKA, AURKC	LAML.GDSC1:GSK1070916:226	Insignificant
LAML	GDSC1:JW-7-24-1:256	GDSC1	JW-7-24-1	256	0.18759861659003	0.524047747505497	0.21	25	0.4	Other, kinases	LCK	LAML.GDSC1:JW-7-24-1:256	Insignificant
LAML	GDSC1:Luminespib:194	GDSC1	Luminespib	194	0.214290992436565	0.524047747505497	0.35	24	0.81	Protein stability and degradation	HSP90	LAML.GDSC1:Luminespib:194	Insignificant
LAML	GDSC1:PI-103:302	GDSC1	PI-103	302	0.184196160656358	0.524047747505497	0.56	25	0.67	Other, kinases	PI3Kalpha, DAPK3, CLK4, PIM3, HIPK2	LAML.GDSC1:PI-103:302	Insignificant
LAML	GDSC1:SNX-2112:328	GDSC1	SNX-2112	328	0.163276385478648	0.524047747505497	0.39	24	0.66	Protein stability and degradation	HSP90	LAML.GDSC1:SNX-2112:328	Insignificant
LAML	GDSC1:Thapsigargin:180	GDSC1	Thapsigargin	180	0.205278219309225	0.524047747505497	0.37	23	0.51	Other	SERCA	LAML.GDSC1:Thapsigargin:180	Insignificant
LAML	GDSC1:YK-4-279:1239	GDSC1	YK-4-279	1239	0.190136654974011	0.524047747505497	0.21	24	0.45	Other	RNA helicase A	LAML.GDSC1:YK-4-279:1239	Insignificant
LAML	GDSC2:ABT737:1910	GDSC2	ABT737	1910	0.190452166340866	0.524047747505497	-0.44	16	-0.48	Apoptosis regulation	BCL2, BCL-XL, BCL-W, BCL-B, BFL1	LAML.GDSC2:ABT737:1910	Insignificant
LAML	GDSC2:Bortezomib:1191	GDSC2	Bortezomib	1191	0.187437773438812	0.524047747505497	0.25	16	0.98	Protein stability and degradation	Proteasome	LAML.GDSC2:Bortezomib:1191	Insignificant
LAML	GDSC2:Buparlisib:1873	GDSC2	Buparlisib	1873	0.215305770365351	0.524047747505497	0.2	16	0.65	PI3K/MTOR signaling	PI3Kalpha, PI3Kdelta, PI3Kbeta, PI3Kgamma	LAML.GDSC2:Buparlisib:1873	Insignificant
LAML	GDSC2:Docetaxel:1007	GDSC2	Docetaxel	1007	0.1910816921879	0.524047747505497	0.28	17	0.71	Mitosis	Microtubule stabiliser	LAML.GDSC2:Docetaxel:1007	Insignificant
LAML	GDSC2:Luminespib:1559	GDSC2	Luminespib	1559	0.168679608924978	0.524047747505497	0.34	19	0.62	Protein stability and degradation	HSP90	LAML.GDSC2:Luminespib:1559	Insignificant
LAML	GDSC2:YK-4-279:1239	GDSC2	YK-4-279	1239	0.202545160760508	0.524047747505497	0.21	16	0.63	Other	RNA helicase A	LAML.GDSC2:YK-4-279:1239	Insignificant
PAAD	GDSC1:UNC0638:245	GDSC1	UNC0638	245	0.0296531406681125	0.526343246858997	-0.48	27	-0.8	Chromatin histone methylation	G9a and GLP methyltransferases	PAAD.GDSC1:UNC0638:245	Insignificant
PAAD	GDSC2:Camptothecin:1003	GDSC2	Camptothecin	1003	0.0284628518114626	0.526343246858997	-0.8	28	-1.01	DNA replication	1	PAAD.GDSC2:Camptothecin:1003	Insignificant
LGG	GDSC1:ICL1100013:1266	GDSC1	ICL1100013	1266	0.300033853960772	0.527503408604009	0.29	17	0.46	Other	N-myristoyltransferase 1/2	LGG.GDSC1:ICL1100013:1266	Insignificant
LGG	GDSC1:Thapsigargin:180	GDSC1	Thapsigargin	180	0.301430519202291	0.527503408604009	0.37	15	0.52	Other	SERCA	LGG.GDSC1:Thapsigargin:180	Insignificant
LAML	GDSC1:CAY10603:276	GDSC1	CAY10603	276	0.223657598784419	0.531186797112995	0.32	24	0.84	Chromatin histone acetylation	HDAC1, HDAC6	LAML.GDSC1:CAY10603:276	Insignificant
COREAD	GDSC1:Docetaxel:1007	GDSC1	Docetaxel	1007	0.360185283042113	0.531702084490738	0.2	43	0.31	Mitosis	Microtubule stabiliser	COREAD.GDSC1:Docetaxel:1007	Insignificant
COREAD	GDSC1:MIM1:446	GDSC1	MIM1	446	0.35683231388597	0.531702084490738	0.01	40	0.02	Apoptosis regulation	MCL-1	COREAD.GDSC1:MIM1:446	Insignificant
ALL	GDSC1:Fedratinib:306	GDSC1	Fedratinib	306	0.258961961083921	0.53542135197081	0.21	24	0.51	Other, kinases	JAK2	ALL.GDSC1:Fedratinib:306	Insignificant
LGG	GDSC1:CD532:449	GDSC1	CD532	449	0.311881416250377	0.537395671077573	0.2	17	0.6	Mitosis	AURKA	LGG.GDSC1:CD532:449	Insignificant
SCLC	GDSC1:Foretinib:308	GDSC1	Foretinib	308	0.123344761109621	0.539588388270276	-0.22	50	-0.44	RTK signaling	MET, KDR, TIE2, VEGFR3/FLT4, RON, PDGFR, FGFR1, EGFR	SCLC.GDSC1:Foretinib:308	Insignificant
SCLC	GDSC1:ICL1100013:1266	GDSC1	ICL1100013	1266	0.118177171738522	0.539588388270276	-0.08	51	-0.14	Other	N-myristoyltransferase 1/2	SCLC.GDSC1:ICL1100013:1266	Insignificant
SCLC	GDSC1:QL-XII-47:235	GDSC1	QL-XII-47	235	0.12343525221869	0.539588388270276	-0.72	49	-0.89	Other, kinases	BTK, BMX	SCLC.GDSC1:QL-XII-47:235	Insignificant
OV	GDSC1:Bleomycin (50 uM):1378	GDSC1	Bleomycin (50 uM)	1378	0.0314291414738889	0.540390156903588	0.77	28	0.93	DNA replication	dsDNA break induction	OV.GDSC1:Bleomycin (50 uM):1378	Insignificant
OV	GDSC1:Epothilone B:201	GDSC1	Epothilone B	201	0.033733419394269	0.540390156903588	0.79	19	0.95	Mitosis	Microtubule stabiliser	OV.GDSC1:Epothilone B:201	Insignificant
OV	GDSC1:Gemcitabine:135	GDSC1	Gemcitabine	135	0.0373667220158858	0.540390156903588	0.98	19	0.9	DNA replication	Pyrimidine antimetabolite	OV.GDSC1:Gemcitabine:135	Insignificant
OV	GDSC1:HG-5-113-01:1142	GDSC1	HG-5-113-01	1142	0.044372625426157	0.540390156903588	0.47	19	1.12	Other	LOK, LTK, TRCB, ABL(T315I)	OV.GDSC1:HG-5-113-01:1142	Insignificant
OV	GDSC1:Mitomycin-C:136	GDSC1	Mitomycin-C	136	0.0140524524558483	0.540390156903588	0.83	19	1.5	DNA replication	DNA crosslinker	OV.GDSC1:Mitomycin-C:136	Insignificant
OV	GDSC1:SN-38:1494	GDSC1	SN-38	1494	0.0263141101171213	0.540390156903588	0.63	29	0.99	DNA replication	1	OV.GDSC1:SN-38:1494	Insignificant
OV	GDSC1:Thapsigargin:180	GDSC1	Thapsigargin	180	0.0311848736448447	0.540390156903588	0.63	19	0.87	Other	SERCA	OV.GDSC1:Thapsigargin:180	Insignificant
OV	GDSC2:Daporinad:1248	GDSC2	Daporinad	1248	0.0238036286421071	0.540390156903588	1.25	10	1.47	Metabolism	NAMPT	OV.GDSC2:Daporinad:1248	Insignificant
OV	GDSC2:Pevonedistat:1529	GDSC2	Pevonedistat	1529	0.0483967156146604	0.540390156903588	1.34	22	1.45	Other	NAE	OV.GDSC2:Pevonedistat:1529	Insignificant
OV	GDSC2:Vinblastine:1004	GDSC2	Vinblastine	1004	0.0490241827605263	0.540390156903588	0.88	22	1.02	Mitosis	Microtubule destabiliser	OV.GDSC2:Vinblastine:1004	Insignificant
OV	GDSC2:Vinorelbine:2048	GDSC2	Vinorelbine	2048	0.0338273459625948	0.540390156903588	0.97	22	1.2	Mitosis	Microtubule destabiliser	OV.GDSC2:Vinorelbine:2048	Insignificant
OV	GDSC2:YK-4-279:1239	GDSC2	YK-4-279	1239	0.0521756013562085	0.540390156903588	0.65	22	1.16	Other	RNA helicase A	OV.GDSC2:YK-4-279:1239	Insignificant
CESC	GDSC2:MK-1775:1179	GDSC2	MK-1775	1179	0.23438537515105	0.541776031086854	0.41	12	0.85	Cell cycle	WEE1, PLK1	CESC.GDSC2:MK-1775:1179	Insignificant
COREAD	GDSC2:Vincristine:1818	GDSC2	Vincristine	1818	0.370709714880298	0.542075526475907	-0.07	44	-0.07	Mitosis		COREAD.GDSC2:Vincristine:1818	Insignificant
LGG	GDSC1:FTY-720:546	GDSC1	FTY-720	546	0.31965652008227	0.542447428018397	0.15	17	0.52	Other	S1P	LGG.GDSC1:FTY-720:546	Insignificant
PAAD	GDSC1:Belinostat:274	GDSC1	Belinostat	274	0.0639231432947889	0.543875598283035	-0.55	28	-0.85	Chromatin histone acetylation	HDAC1	PAAD.GDSC1:Belinostat:274	Insignificant
PAAD	GDSC1:CAY10603:276	GDSC1	CAY10603	276	0.0640230696807043	0.543875598283035	-0.53	28	-0.85	Chromatin histone acetylation	HDAC1, HDAC6	PAAD.GDSC1:CAY10603:276	Insignificant
PAAD	GDSC1:CD532:449	GDSC1	CD532	449	0.043315685048223	0.543875598283035	-0.26	29	-0.94	Mitosis	AURKA	PAAD.GDSC1:CD532:449	Insignificant
PAAD	GDSC1:CP466722:152	GDSC1	CP466722	152	0.0695867730278033	0.543875598283035	-0.31	29	-0.84	Genome integrity	ATM	PAAD.GDSC1:CP466722:152	Insignificant
PAAD	GDSC1:Flavopiridol:432	GDSC1	Flavopiridol	432	0.0632419621073815	0.543875598283035	-0.34	29	-0.82	Cell cycle	CDK	PAAD.GDSC1:Flavopiridol:432	Insignificant
PAAD	GDSC1:Mitomycin-C:136	GDSC1	Mitomycin-C	136	0.0652547314414018	0.543875598283035	-0.47	29	-0.85	DNA replication	DNA crosslinker	PAAD.GDSC1:Mitomycin-C:136	Insignificant
PAAD	GDSC1:SNX-2112:328	GDSC1	SNX-2112	328	0.0652376256469272	0.543875598283035	-0.74	28	-0.86	Protein stability and degradation	HSP90	PAAD.GDSC1:SNX-2112:328	Insignificant
PAAD	GDSC1:THZ-2-49:344	GDSC1	THZ-2-49	344	0.0724764219828477	0.543875598283035	-0.58	28	-0.83	Cell cycle	CDK9	PAAD.GDSC1:THZ-2-49:344	Insignificant
PAAD	GDSC2:Daporinad:1248	GDSC2	Daporinad	1248	0.0601062836994872	0.543875598283035	-0.72	15	-0.99	Metabolism	NAMPT	PAAD.GDSC2:Daporinad:1248	Insignificant
PAAD	GDSC2:Epirubicin:1511	GDSC2	Epirubicin	1511	0.0727720870942089	0.543875598283035	-0.54	28	-0.81	DNA replication	Anthracycline	PAAD.GDSC2:Epirubicin:1511	Insignificant
PAAD	GDSC2:Taselisib:1561	GDSC2	Taselisib	1561	0.040294013519085	0.543875598283035	0.54	28	0.96	PI3K/MTOR signaling	PI3K (beta sparing)	PAAD.GDSC2:Taselisib:1561	Insignificant
CESC	GDSC1:JQ12:164	GDSC1	JQ12	164	0.239371492136233	0.544377103084013	0.5	13	0.76	Chromatin histone acetylation	HDAC1, HDAC2	CESC.GDSC1:JQ12:164	Insignificant
OV	GDSC1:AR-42:272	GDSC1	AR-42	272	0.0600797570907003	0.544472798634471	0.55	26	0.78	Chromatin histone acetylation	HDAC1	OV.GDSC1:AR-42:272	Insignificant
OV	GDSC1:Doxorubicin:133	GDSC1	Doxorubicin	133	0.0599732518441094	0.544472798634471	0.62	19	1.15	DNA replication	Anthracycline	OV.GDSC1:Doxorubicin:133	Insignificant
SCLC	GDSC1:OSI-027:299	GDSC1	OSI-027	299	0.130453405901393	0.546035163991497	-0.48	48	-0.57	PI3K/MTOR signaling	MTORC1, MTORC2	SCLC.GDSC1:OSI-027:299	Insignificant
SCLC	GDSC1:Torin 2:371	GDSC1	Torin 2	371	0.132047719396637	0.546035163991497	-0.46	50	-0.66	PI3K/MTOR signaling	mTOR	SCLC.GDSC1:Torin 2:371	Insignificant
ALL	GDSC2:Bortezomib:1191	GDSC2	Bortezomib	1191	0.268001643501291	0.546723352742634	0.14	23	0.51	Protein stability and degradation	Proteasome	ALL.GDSC2:Bortezomib:1191	Insignificant
COREAD	GDSC1:JW-7-52-1:83	GDSC1	JW-7-52-1	83	0.387834629911376	0.548001716900842	0.55	14	0.65	PI3K/MTOR signaling	MTOR	COREAD.GDSC1:JW-7-52-1:83	Insignificant
COREAD	GDSC1:QL-X-138:331	GDSC1	QL-X-138	331	0.388904444252211	0.548001716900842	-0.02	42	-0.03	Other, kinases	BTK	COREAD.GDSC1:QL-X-138:331	Insignificant
COREAD	GDSC2:AZ960:1250	GDSC2	AZ960	1250	0.385535958679799	0.548001716900842	0.16	44	0.22	Other, kinases	JAK2, JAK3	COREAD.GDSC2:AZ960:1250	Insignificant
COREAD	GDSC2:Vinorelbine:2048	GDSC2	Vinorelbine	2048	0.388258842105249	0.548001716900842	-0.07	44	-0.09	Mitosis	Microtubule destabiliser	COREAD.GDSC2:Vinorelbine:2048	Insignificant
SCLC	GDSC1:BMS-754807:184	GDSC1	BMS-754807	184	0.146374541330854	0.559882620590516	-0.31	50	-0.51	RTK signaling	IGF1R, IR	SCLC.GDSC1:BMS-754807:184	Insignificant
SCLC	GDSC1:Dactolisib:1057	GDSC1	Dactolisib	1057	0.142880413809818	0.559882620590516	-0.26	50	-0.47	PI3K/MTOR signaling	PI3K (class 1), MTORC1, MTORC2	SCLC.GDSC1:Dactolisib:1057	Insignificant
SCLC	GDSC1:Vinblastine:1004	GDSC1	Vinblastine	1004	0.141564514261742	0.559882620590516	-0.13	51	-0.19	Mitosis	Microtubule destabiliser	SCLC.GDSC1:Vinblastine:1004	Insignificant
COREAD	GDSC1:AZD7762:1022	GDSC1	AZD7762	1022	0.402712825556552	0.562346738389779	-0.05	43	-0.08	Cell cycle	CHEK1, CHEK2	COREAD.GDSC1:AZD7762:1022	Insignificant
ALL	GDSC1:Tipifarnib:204	GDSC1	Tipifarnib	204	0.279879956321331	0.56344254364689	0.22	23	0.48	Other	Farnesyl-transferase (FNTA)	ALL.GDSC1:Tipifarnib:204	Insignificant
ALL	GDSC1:Mirin:1048	GDSC1	Mirin	1048	0.284034408881902	0.564380059206897	-0.17	22	-0.46	Genome integrity	MRE11	ALL.GDSC1:Mirin:1048	Insignificant
COREAD	GDSC1:Trichostatin A:437	GDSC1	Trichostatin A	437	0.409748602519858	0.56706279813016	0.16	41	0.32	Chromatin histone acetylation	HDAC	COREAD.GDSC1:Trichostatin A:437	Insignificant
LAML	GDSC1:JQ1:163	GDSC1	JQ1	163	0.243143313496615	0.568581286945931	0.46	25	0.72	Chromatin other	BRD2, BRD3, BRD4, BRDT	LAML.GDSC1:JQ1:163	Insignificant
CESC	GDSC1:ARRY-520:474	GDSC1	ARRY-520	474	0.262513115468038	0.569451527399897	0.55	13	0.72	Mitosis	KIF11	CESC.GDSC1:ARRY-520:474	Insignificant
CESC	GDSC1:CP466722:152	GDSC1	CP466722	152	0.25864046465591	0.569451527399897	0.47	13	0.69	Genome integrity	ATM	CESC.GDSC1:CP466722:152	Insignificant
CESC	GDSC2:Dactolisib:1057	GDSC2	Dactolisib	1057	0.25686580023423	0.569451527399897	-0.71	12	-0.78	PI3K/MTOR signaling	PI3K (class 1), MTORC1, MTORC2	CESC.GDSC2:Dactolisib:1057	Insignificant
PAAD	GDSC1:DMOG:165	GDSC1	DMOG	165	0.0802923052019223	0.570075366933649	0.45	29	0.76	Metabolism	HIF-PH	PAAD.GDSC1:DMOG:165	Insignificant
ALL	GDSC1:Panobinostat:438	GDSC1	Panobinostat	438	0.290845552030629	0.570504736675464	0.17	23	0.46	Chromatin histone acetylation	HDAC	ALL.GDSC1:Panobinostat:438	Insignificant
OV	GDSC1:QL-VIII-58:1166	GDSC1	QL-VIII-58	1166	0.0669676724250112	0.57119485303686	0.45	19	0.84	Other	MTOR, ATR	OV.GDSC1:QL-VIII-58:1166	Insignificant
ALL	GDSC1:CGP-60474:53	GDSC1	CGP-60474	53	0.299489902562141	0.572287886325006	0.23	22	0.49	Cell cycle	CDK1,CDK2,CDK5,CDK7,CDK9, PKC	ALL.GDSC1:CGP-60474:53	Insignificant
ALL	GDSC1:Obatoclax:182	GDSC1	Obatoclax	182	0.303880566867302	0.572287886325006	0.18	22	0.46	Apoptosis regulation	BCL2, BCL-XL, BCL-W, MCL1	ALL.GDSC1:Obatoclax:182	Insignificant
ALL	GDSC2:ABT737:1910	GDSC2	ABT737	1910	0.306716383520591	0.572287886325006	0.5	23	0.47	Apoptosis regulation	BCL2, BCL-XL, BCL-W, BCL-B, BFL1	ALL.GDSC2:ABT737:1910	Insignificant
ALL	GDSC2:Luminespib:1559	GDSC2	Luminespib	1559	0.30656286173572	0.572287886325006	0.15	23	0.37	Protein stability and degradation	HSP90	ALL.GDSC2:Luminespib:1559	Insignificant
LGG	GDSC1:DMOG:165	GDSC1	DMOG	165	0.345374907923355	0.572662917663675	-0.19	17	-0.47	Metabolism	HIF-PH	LGG.GDSC1:DMOG:165	Insignificant
LGG	GDSC1:SNX-2112:328	GDSC1	SNX-2112	328	0.347688200010089	0.572662917663675	0.29	17	0.39	Protein stability and degradation	HSP90	LGG.GDSC1:SNX-2112:328	Insignificant
OV	GDSC1:Genentech Cpd 10:225	GDSC1	Genentech Cpd 10	225	0.0714185879498443	0.575316402929301	0.64	28	0.84	Mitosis	AURKA, AURKB	OV.GDSC1:Genentech Cpd 10:225	Insignificant
CESC	GDSC1:AZD7762:1022	GDSC1	AZD7762	1022	0.301941219731329	0.580342341862628	0.37	13	0.67	Cell cycle	CHEK1, CHEK2	CESC.GDSC1:AZD7762:1022	Insignificant
CESC	GDSC1:BIBF-1120:380	GDSC1	BIBF-1120	380	0.341619960103533	0.580342341862628	0.39	13	0.45	RTK signaling	VEGFR, PDGFR, FGFR	CESC.GDSC1:BIBF-1120:380	Insignificant
CESC	GDSC1:BMS-754807:184	GDSC1	BMS-754807	184	0.286494390243032	0.580342341862628	0.52	13	0.62	RTK signaling	IGF1R, IR	CESC.GDSC1:BMS-754807:184	Insignificant
CESC	GDSC1:Dacinostat:200	GDSC1	Dacinostat	200	0.285389823321596	0.580342341862628	0.39	13	0.71	Chromatin histone acetylation	HDAC1	CESC.GDSC1:Dacinostat:200	Insignificant
CESC	GDSC1:Embelin:172	GDSC1	Embelin	172	0.323126176733993	0.580342341862628	0.19	13	0.65	Apoptosis regulation	XIAP	CESC.GDSC1:Embelin:172	Insignificant
CESC	GDSC1:FH535:173	GDSC1	FH535	173	0.329066991211694	0.580342341862628	0.25	13	0.63	Other	PPARgamma, PPARdelta	CESC.GDSC1:FH535:173	Insignificant
CESC	GDSC1:GSK1059615:374	GDSC1	GSK1059615	374	0.323187279480299	0.580342341862628	0.56	13	0.63	PI3K/MTOR signaling	PI3K	CESC.GDSC1:GSK1059615:374	Insignificant
CESC	GDSC1:Luminespib:194	GDSC1	Luminespib	194	0.338002869429021	0.580342341862628	0.4	12	0.63	Protein stability and degradation	HSP90	CESC.GDSC1:Luminespib:194	Insignificant
CESC	GDSC1:Omipalisib:283	GDSC1	Omipalisib	283	0.33806930842628	0.580342341862628	0.47	13	0.54	PI3K/MTOR signaling	PI3K (class 1), MTORC1, MTORC2	CESC.GDSC1:Omipalisib:283	Insignificant
CESC	GDSC1:OSI-027:299	GDSC1	OSI-027	299	0.330628174667162	0.580342341862628	0.71	13	0.62	PI3K/MTOR signaling	MTORC1, MTORC2	CESC.GDSC1:OSI-027:299	Insignificant
CESC	GDSC1:PF-00299804:363	GDSC1	PF-00299804	363	0.296475316665623	0.580342341862628	0.42	12	0.59	RTK signaling	EGFR, ERBB2, ERBB4	CESC.GDSC1:PF-00299804:363	Insignificant
CESC	GDSC1:QL-XII-47:235	GDSC1	QL-XII-47	235	0.334948259681022	0.580342341862628	0.46	13	0.49	Other, kinases	BTK, BMX	CESC.GDSC1:QL-XII-47:235	Insignificant
CESC	GDSC1:Tipifarnib:204	GDSC1	Tipifarnib	204	0.337445312693363	0.580342341862628	0.36	13	0.63	Other	Farnesyl-transferase (FNTA)	CESC.GDSC1:Tipifarnib:204	Insignificant
CESC	GDSC1:UNC0638:1236	GDSC1	UNC0638	1236	0.302738647399028	0.580342341862628	0.27	13	0.37	Chromatin histone methylation	G9a and GLP methyltransferases	CESC.GDSC1:UNC0638:1236	Insignificant
CESC	GDSC2:AZD6738:1917	GDSC2	AZD6738	1917	0.310064057358887	0.580342341862628	0.3	12	0.69	Genome integrity	ATR	CESC.GDSC2:AZD6738:1917	Insignificant
CESC	GDSC2:Telomerase Inhibitor IX:1930	GDSC2	Telomerase Inhibitor IX	1930	0.287059925915801	0.580342341862628	0.23	12	0.83	Genome integrity	Telomerase	CESC.GDSC2:Telomerase Inhibitor IX:1930	Insignificant
CESC	GDSC2:Teniposide:1809	GDSC2	Teniposide	1809	0.286445214079088	0.580342341862628	0.3	12	0.59	DNA replication		CESC.GDSC2:Teniposide:1809	Insignificant
CESC	GDSC2:Topotecan:1808	GDSC2	Topotecan	1808	0.307382334325112	0.580342341862628	0.4	12	0.59	DNA replication		CESC.GDSC2:Topotecan:1808	Insignificant
ESCA	GDSC1:Phenformin:196	GDSC1	Phenformin	196	0.0040371827161978	0.581354311132483	-0.83	32	-1.29	Other	Biguanide agent	ESCA.GDSC1:Phenformin:196	Insignificant
CESC	GDSC1:GSK1070916:226	GDSC1	GSK1070916	226	0.34731971149715	0.583000944298788	0.36	13	0.49	Mitosis	AURKA, AURKC	CESC.GDSC1:GSK1070916:226	Insignificant
COREAD	GDSC1:CP466722:152	GDSC1	CP466722	152	0.426715208929869	0.585317321983448	-0.03	42	-0.05	Genome integrity	ATM	COREAD.GDSC1:CP466722:152	Insignificant
ALL	GDSC2:Pevonedistat:1529	GDSC2	Pevonedistat	1529	0.31781077229121	0.585843953741628	0.22	23	0.48	Other	NAE	ALL.GDSC2:Pevonedistat:1529	Insignificant
LGG	GDSC1:JNK-9L:157	GDSC1	JNK-9L	157	0.361276998698692	0.586420635568892	0.2	17	0.54	JNK and p38 signaling	JNK2, JNK3	LGG.GDSC1:JNK-9L:157	Insignificant
COREAD	GDSC1:Omipalisib:283	GDSC1	Omipalisib	283	0.433608867130282	0.587311796594962	0.03	42	0.05	PI3K/MTOR signaling	PI3K (class 1), MTORC1, MTORC2	COREAD.GDSC1:Omipalisib:283	Insignificant
COREAD	GDSC1:PD0325901:1060	GDSC1	PD0325901	1060	0.440054622792424	0.587311796594962	0.15	42	0.24	ERK MAPK signaling	MEK1, MEK2	COREAD.GDSC1:PD0325901:1060	Insignificant
COREAD	GDSC1:Pictilisib:1527	GDSC1	Pictilisib	1527	0.443325678720068	0.587311796594962	0.17	42	0.31	PI3K/MTOR signaling	PI3K (class 1)	COREAD.GDSC1:Pictilisib:1527	Insignificant
COREAD	GDSC2:Podophyllotoxin bromide:1825	GDSC2	Podophyllotoxin bromide	1825	0.437401910533625	0.587311796594962	-0.09	44	-0.14	Unclassified		COREAD.GDSC2:Podophyllotoxin bromide:1825	Insignificant
COREAD	GDSC1:IMD-0354:442	GDSC1	IMD-0354	442	0.448905009677763	0.589663360169943	-0.21	42	-0.41	Other, kinases	IKKb	COREAD.GDSC1:IMD-0354:442	Insignificant
LGG	GDSC1:Dacinostat:200	GDSC1	Dacinostat	200	0.370273763224058	0.590882570205388	0.17	16	0.45	Chromatin histone acetylation	HDAC1	LGG.GDSC1:Dacinostat:200	Insignificant
LGG	GDSC1:Genentech Cpd 10:225	GDSC1	Genentech Cpd 10	225	0.374577343612345	0.590882570205388	0.23	17	0.41	Mitosis	AURKA, AURKB	LGG.GDSC1:Genentech Cpd 10:225	Insignificant
COREAD	GDSC2:Dinaciclib:1180	GDSC2	Dinaciclib	1180	0.454982121755957	0.59262377203507	-0.1	44	-0.17	Cell cycle	CDK1, CDK2, CDK5, CDK9	COREAD.GDSC2:Dinaciclib:1180	Insignificant
LGG	GDSC1:HG6-64-1:159	GDSC1	HG6-64-1	159	0.381979352068399	0.59419010321751	0.18	17	0.39	ERK MAPK signaling	BRAF	LGG.GDSC1:HG6-64-1:159	Insignificant
PAAD	GDSC2:AZD5582:1617	GDSC2	AZD5582	1617	0.0882343027200461	0.596631951726026	0.59	24	0.8	Apoptosis regulation	XIAP, cIAP	PAAD.GDSC2:AZD5582:1617	Insignificant
CESC	GDSC2:Dactinomycin:1911	GDSC2	Dactinomycin	1911	0.366431593165321	0.607845348662475	0.26	12	0.59	Other	RNA polymerase	CESC.GDSC2:Dactinomycin:1911	Insignificant
LAML	GDSC2:Sabutoclax:1849	GDSC2	Sabutoclax	1849	0.264323321472849	0.608744619149592	0.03	16	0.05	Apoptosis regulation	BCL2, BCL-XL, BFL1, MCL1	LAML.GDSC2:Sabutoclax:1849	Insignificant
ALL	GDSC1:DMOG:165	GDSC1	DMOG	165	0.342557073829916	0.609432933674153	0.27	23	0.42	Metabolism	HIF-PH	ALL.GDSC1:DMOG:165	Insignificant
ALL	GDSC1:Docetaxel:1007	GDSC1	Docetaxel	1007	0.339213351873517	0.609432933674153	0.17	23	0.45	Mitosis	Microtubule stabiliser	ALL.GDSC1:Docetaxel:1007	Insignificant
ALL	GDSC2:Afatinib:1032	GDSC2	Afatinib	1032	0.341990286667239	0.609432933674153	0.09	23	0.43	EGFR signaling	ERBB2, EGFR	ALL.GDSC2:Afatinib:1032	Insignificant
KIRC	GDSC1:(5Z)-7-Oxozeaenol:1242	GDSC1	(5Z)-7-Oxozeaenol	1242	0.059153852137415	0.610347138541665	0.34	28	0.93	Other, kinases	TAK1	KIRC.GDSC1:(5Z)-7-Oxozeaenol:1242	Insignificant
KIRC	GDSC1:ACY-1215:264	GDSC1	ACY-1215	264	0.0845360017481428	0.610347138541665	0.42	29	0.85	Chromatin histone acetylation	HDAC6	KIRC.GDSC1:ACY-1215:264	Insignificant
KIRC	GDSC1:AZD7762:1022	GDSC1	AZD7762	1022	0.0779894576963104	0.610347138541665	0.36	29	0.83	Cell cycle	CHEK1, CHEK2	KIRC.GDSC1:AZD7762:1022	Insignificant
KIRC	GDSC1:AZD8055:1059	GDSC1	AZD8055	1059	0.0622378871130549	0.610347138541665	0.27	30	0.82	PI3K/MTOR signaling	MTORC1, MTORC2	KIRC.GDSC1:AZD8055:1059	Insignificant
KIRC	GDSC1:CI-1033:362	GDSC1	CI-1033	362	0.0581208158036278	0.610347138541665	0.47	29	0.98	RTK signaling	EGFR, ERBB2, ERBB4	KIRC.GDSC1:CI-1033:362	Insignificant
KIRC	GDSC1:Cytarabine:1006	GDSC1	Cytarabine	1006	0.0691853135316146	0.610347138541665	0.44	29	0.84	Other	Antimetabolite	KIRC.GDSC1:Cytarabine:1006	Insignificant
KIRC	GDSC1:Doxorubicin:133	GDSC1	Doxorubicin	133	0.0847704359085645	0.610347138541665	0.76	22	1.11	DNA replication	Anthracycline	KIRC.GDSC1:Doxorubicin:133	Insignificant
KIRC	GDSC1:Fedratinib:306	GDSC1	Fedratinib	306	0.063021715898856	0.610347138541665	0.48	29	0.99	Other, kinases	JAK2	KIRC.GDSC1:Fedratinib:306	Insignificant
KIRC	GDSC1:Mirin:1048	GDSC1	Mirin	1048	0.0525217956818159	0.610347138541665	0.43	26	0.91	Genome integrity	MRE11	KIRC.GDSC1:Mirin:1048	Insignificant
KIRC	GDSC1:Panobinostat:438	GDSC1	Panobinostat	438	0.0459131742139911	0.610347138541665	0.32	29	1	Chromatin histone acetylation	HDAC	KIRC.GDSC1:Panobinostat:438	Insignificant
KIRC	GDSC1:Pelitinib:282	GDSC1	Pelitinib	282	0.0838035228281941	0.610347138541665	0.66	29	0.93	EGFR signaling	EGFR	KIRC.GDSC1:Pelitinib:282	Insignificant
KIRC	GDSC1:QL-VIII-58:1166	GDSC1	QL-VIII-58	1166	0.0369281807180945	0.610347138541665	0.48	18	1.14	Other	MTOR, ATR	KIRC.GDSC1:QL-VIII-58:1166	Insignificant
KIRC	GDSC1:SN-38:1494	GDSC1	SN-38	1494	0.0456067120332769	0.610347138541665	0.31	30	0.84	DNA replication	1	KIRC.GDSC1:SN-38:1494	Insignificant
KIRC	GDSC1:Tanespimycin:1026	GDSC1	Tanespimycin	1026	0.0645910538945653	0.610347138541665	0.5	30	0.85	Protein stability and degradation	HSP90	KIRC.GDSC1:Tanespimycin:1026	Insignificant
KIRC	GDSC1:Torin 2:371	GDSC1	Torin 2	371	0.0731926164114898	0.610347138541665	0.71	28	0.93	PI3K/MTOR signaling	mTOR	KIRC.GDSC1:Torin 2:371	Insignificant
KIRC	GDSC1:Trichostatin A:437	GDSC1	Trichostatin A	437	0.0169799449448328	0.610347138541665	0.43	29	1.09	Chromatin histone acetylation	HDAC	KIRC.GDSC1:Trichostatin A:437	Insignificant
KIRC	GDSC1:Vinblastine:1004	GDSC1	Vinblastine	1004	0.0731733230102507	0.610347138541665	0.43	29	0.83	Mitosis	Microtubule destabiliser	KIRC.GDSC1:Vinblastine:1004	Insignificant
LAML	GDSC1:AT-7519:219	GDSC1	AT-7519	219	0.314081398192039	0.610702944231072	0.3	25	0.41	Cell cycle	CDK1, CDK2, CDK4, CDK6, CDK9	LAML.GDSC1:AT-7519:219	Insignificant
LAML	GDSC1:CD532:449	GDSC1	CD532	449	0.30444726881279	0.610702944231072	0.22	24	0.6	Mitosis	AURKA	LAML.GDSC1:CD532:449	Insignificant
LAML	GDSC1:IMD-0354:442	GDSC1	IMD-0354	442	0.334335351176984	0.610702944231072	0.23	24	0.8	Other, kinases	IKKb	LAML.GDSC1:IMD-0354:442	Insignificant
LAML	GDSC1:JQ12:164	GDSC1	JQ12	164	0.287048439220686	0.610702944231072	0.38	25	0.67	Chromatin histone acetylation	HDAC1, HDAC2	LAML.GDSC1:JQ12:164	Insignificant
LAML	GDSC1:JW-7-52-1:83	GDSC1	JW-7-52-1	83	0.310798501879308	0.610702944231072	0.32	24	0.52	PI3K/MTOR signaling	MTOR	LAML.GDSC1:JW-7-52-1:83	Insignificant
LAML	GDSC1:kb NB 142-70:407	GDSC1	kb NB 142-70	407	0.312981175680729	0.610702944231072	0.25	24	0.86	Other, kinases	PKD	LAML.GDSC1:kb NB 142-70:407	Insignificant
LAML	GDSC1:OSI-027:299	GDSC1	OSI-027	299	0.314561654548889	0.610702944231072	0.42	25	0.62	PI3K/MTOR signaling	MTORC1, MTORC2	LAML.GDSC1:OSI-027:299	Insignificant
LAML	GDSC1:PD0325901:1060	GDSC1	PD0325901	1060	0.271434043575841	0.610702944231072	-0.42	22	-0.4	ERK MAPK signaling	MEK1, MEK2	LAML.GDSC1:PD0325901:1060	Insignificant
LAML	GDSC1:Piperlongumine:1243	GDSC1	Piperlongumine	1243	0.340114163586548	0.610702944231072	0.05	24	0.25	Other	Induces reactive oxygen species	LAML.GDSC1:Piperlongumine:1243	Insignificant
LAML	GDSC1:Tanespimycin:1026	GDSC1	Tanespimycin	1026	0.328394302432123	0.610702944231072	0.21	23	0.44	Protein stability and degradation	HSP90	LAML.GDSC1:Tanespimycin:1026	Insignificant
LAML	GDSC1:Tenovin-6:342	GDSC1	Tenovin-6	342	0.317942655250085	0.610702944231072	0.28	24	0.8	Chromatin histone acetylation	SIRT	LAML.GDSC1:Tenovin-6:342	Insignificant
LAML	GDSC1:TW 37:1149	GDSC1	TW 37	1149	0.34151151486606	0.610702944231072	0.25	24	0.58	Apoptosis regulation	BCL2, BCL-XL, MCL1	LAML.GDSC1:TW 37:1149	Insignificant
LAML	GDSC1:Vorinostat:1012	GDSC1	Vorinostat	1012	0.311360376219846	0.610702944231072	-0.12	24	-0.37	Chromatin histone acetylation	HDAC inhibitor Class I, IIa, IIb, IV	LAML.GDSC1:Vorinostat:1012	Insignificant
LAML	GDSC1:ZSTK474:223	GDSC1	ZSTK474	223	0.31219767711883	0.610702944231072	0.47	25	0.61	PI3K/MTOR signaling	PI3K (class 1)	LAML.GDSC1:ZSTK474:223	Insignificant
LAML	GDSC2:AZD5582:1617	GDSC2	AZD5582	1617	0.27360616201905	0.610702944231072	-1.15	13	-1.13	Apoptosis regulation	XIAP, cIAP	LAML.GDSC2:AZD5582:1617	Insignificant
LAML	GDSC2:Dactinomycin:1911	GDSC2	Dactinomycin	1911	0.332474703466177	0.610702944231072	0.3	16	0.51	Other	RNA polymerase	LAML.GDSC2:Dactinomycin:1911	Insignificant
LAML	GDSC2:Dinaciclib:1180	GDSC2	Dinaciclib	1180	0.3335183998993	0.610702944231072	0.15	16	0.48	Cell cycle	CDK1, CDK2, CDK5, CDK9	LAML.GDSC2:Dinaciclib:1180	Insignificant
LAML	GDSC2:Docetaxel:1819	GDSC2	Docetaxel	1819	0.291859074139822	0.610702944231072	0.59	16	0.62	Mitosis	Microtubule stabiliser	LAML.GDSC2:Docetaxel:1819	Insignificant
LAML	GDSC2:Teniposide:1809	GDSC2	Teniposide	1809	0.305386873796063	0.610702944231072	0.37	16	0.56	DNA replication		LAML.GDSC2:Teniposide:1809	Insignificant
LAML	GDSC1:AR-42:272	GDSC1	AR-42	272	0.349446203976084	0.615690269184873	0.2	24	0.74	Chromatin histone acetylation	HDAC1	LAML.GDSC1:AR-42:272	Insignificant
LAML	GDSC1:Fedratinib:306	GDSC1	Fedratinib	306	0.352401667230816	0.615690269184873	0.32	25	0.53	Other, kinases	JAK2	LAML.GDSC1:Fedratinib:306	Insignificant
STAD	GDSC1:AR-42:272	GDSC1	AR-42	272	0.0303160218561222	0.617215852122152	0.99	18	1.6	Chromatin histone acetylation	HDAC1	STAD.GDSC1:AR-42:272	Insignificant
STAD	GDSC1:CAY10603:276	GDSC1	CAY10603	276	0.0447786651446843	0.617215852122152	0.99	17	1.57	Chromatin histone acetylation	HDAC1, HDAC6	STAD.GDSC1:CAY10603:276	Insignificant
STAD	GDSC1:CUDC-101:273	GDSC1	CUDC-101	273	0.030401560665651	0.617215852122152	1.01	17	1.67	Other	HDAC1-10, EGFR, ERBB2	STAD.GDSC1:CUDC-101:273	Insignificant
STAD	GDSC1:SNX-2112:328	GDSC1	SNX-2112	328	0.0464368975140965	0.617215852122152	0.96	17	1.13	Protein stability and degradation	HSP90	STAD.GDSC1:SNX-2112:328	Insignificant
STAD	GDSC2:Afatinib:1032	GDSC2	Afatinib	1032	0.0458682586600506	0.617215852122152	0.8	21	0.94	EGFR signaling	ERBB2, EGFR	STAD.GDSC2:Afatinib:1032	Insignificant
STAD	GDSC2:AZD5582:1617	GDSC2	AZD5582	1617	0.0402012793493817	0.617215852122152	0.93	15	1.35	Apoptosis regulation	XIAP, cIAP	STAD.GDSC2:AZD5582:1617	Insignificant
STAD	GDSC2:Docetaxel:1819	GDSC2	Docetaxel	1819	0.0481515913003097	0.617215852122152	1.23	15	1.13	Mitosis	Microtubule stabiliser	STAD.GDSC2:Docetaxel:1819	Insignificant
STAD	GDSC2:Navitoclax:1011	GDSC2	Navitoclax	1011	0.0242331993626421	0.617215852122152	1.01	19	1.36	Apoptosis regulation	BCL2, BCL-XL, BCL-W	STAD.GDSC2:Navitoclax:1011	Insignificant
STAD	GDSC2:Obatoclax Mesylate:1068	GDSC2	Obatoclax Mesylate	1068	0.0300517037059683	0.617215852122152	0.49	17	1.36	Apoptosis regulation	BCL2, BCL-XL, BCL-W, MCL1	STAD.GDSC2:Obatoclax Mesylate:1068	Insignificant
STAD	GDSC2:Vincristine:1818	GDSC2	Vincristine	1818	0.0450664495910367	0.617215852122152	1.2	16	1.28	Mitosis		STAD.GDSC2:Vincristine:1818	Insignificant
STAD	GDSC2:Vinorelbine:2048	GDSC2	Vinorelbine	2048	0.0462515075451143	0.617215852122152	0.86	19	1.17	Mitosis	Microtubule destabiliser	STAD.GDSC2:Vinorelbine:2048	Insignificant
GBM	GDSC1:ARRY-520:474	GDSC1	ARRY-520	474	0.088873721227995	0.617806978369107	-0.59	35	-0.77	Mitosis	KIF11	GBM.GDSC1:ARRY-520:474	Insignificant
GBM	GDSC1:Foretinib:308	GDSC1	Foretinib	308	0.103535765691651	0.617806978369107	-0.21	35	-0.69	RTK signaling	MET, KDR, TIE2, VEGFR3/FLT4, RON, PDGFR, FGFR1, EGFR	GBM.GDSC1:Foretinib:308	Insignificant
GBM	GDSC1:Genentech Cpd 10:225	GDSC1	Genentech Cpd 10	225	0.103632138307076	0.617806978369107	-0.37	35	-0.77	Mitosis	AURKA, AURKB	GBM.GDSC1:Genentech Cpd 10:225	Insignificant
GBM	GDSC1:OSI-027:299	GDSC1	OSI-027	299	0.10110325028028	0.617806978369107	-0.6	34	-0.84	PI3K/MTOR signaling	MTORC1, MTORC2	GBM.GDSC1:OSI-027:299	Insignificant
GBM	GDSC1:OSU-03012:167	GDSC1	OSU-03012	167	0.0971617933474562	0.617806978369107	-0.31	34	-0.81	Metabolism	PDK1 (PDPK1)	GBM.GDSC1:OSU-03012:167	Insignificant
LAML	GDSC1:Shikonin:170	GDSC1	Shikonin	170	0.357990827062908	0.618347792199568	-0.04	24	-0.09	Other	not defined	LAML.GDSC1:Shikonin:170	Insignificant
[truncated: 2,369 more rows]

## Sheet: Table S3
Table S3
[truncated: 174 more rows]

[truncated: 1 more sheets: Table S4]
